# Supplementary material for: Definition of immune molecular subtypes with distinct immune microenvironment, recurrence, and PANoptosis features to aid clinical therapeutic decision-making
Source: Front Genet. 2022 Oct 13;13:1007108. doi: 10.3389/fgene.2022.1007108 (PMC9606342; doi:10.3389/fgene.2022.1007108)
Supplement: Supplementary file 2 [file Table3.XLSX]

## Sheet: Pyroptosis
BAK1
BAX
CASP1
CASP3
CASP4
CASP5
CHMP2A
CHMP2B
CHMP3
CHMP4A
CHMP4B
CHMP4C
CHMP6
CHMP7
CYCS
ELANE
GSDMD
GSDME
GZMB
HMGB1
IL18
IL1A
IL1B
IRF1
IRF2
TP65

## Sheet: Necroptosis
TNF
TLR3
RIPK3
RIPK1
MLKL
FASLG
FAS
FADD

## Sheet: Apoptosis
AIFM1
AKT3
APAF1
APPL1
BMF
BNIP3L
BOK
CASP10
CASP2
CASP6
CASP7
CASP8
CD14
CHUK
CRADD
DFFA
DFFB
E2F1
HMGB2
IGF1
LY96
PPP3R1
TFDP1
TICAM1
TNFRSF1A
TNFSF10
TP73
TRAF2
UACA
UNC5B
YWHAE
YWHAG
