# Supplementary material for: Definition of immune molecular subtypes with distinct immune microenvironment, recurrence, and PANoptosis features to aid clinical therapeutic decision-making
Source: Front Genet. 2022 Oct 13;13:1007108. doi: 10.3389/fgene.2022.1007108 (PMC9606342; doi:10.3389/fgene.2022.1007108)
Supplement: Supplementary file 6 [file Table6.XLSX]

## Sheet: Sheet1
DEGs	logFC	AveExpr	t	P.Value	adj.P.Val	B
LONRF3	1.01245	8.15203	-13.9513	1.9398e-34	4.03827e-30	66.7246
NPL	-1.05573	8.86498	13.2566	6.9107e-32	7.19335e-28	61.0532
ARHGAP25	-0.948873	8.01126	12.0683	1.32597e-27	9.20131e-24	51.5261
SLAMF6	-0.89344	8.90587	10.8101	3.20089e-23	1.6659e-19	41.7708
GBP6	-0.951555	7.78011	10.6805	8.82607e-23	3.67482e-19	40.7902
TP63	-1.88904	9.37583	10.5503	2.4317e-22	8.43719e-19	39.8105
C17ORF87	-0.725335	8.10676	10.2498	2.46793e-21	7.33962e-18	37.5702
DSC3	-1.3974	9.03925	9.80548	7.17163e-20	1.86624e-16	34.3135
GPR65	-0.658635	8.99015	9.6136	3.00347e-19	6.94735e-16	32.9295
AIM2	-0.726259	8.67849	9.421	1.24632e-18	2.5946e-15	31.5545
VSNL1	-1.21827	9.31167	9.39773	1.4787e-18	2.79851e-15	31.3893
ECGF1	-0.739256	11.3914	8.59977	4.51122e-16	7.22419e-13	25.8652
ANXA8L1	-1.97542	9.78504	8.48319	1.01569e-15	1.40965e-12	25.0821
CCL5	-0.838628	11.6913	8.46585	1.14538e-15	1.49028e-12	24.9661
BCL11A	-0.905557	10.1912	8.35741	2.42047e-15	2.96408e-12	24.2443
TPST2	-0.669748	9.56348	8.19736	7.2259e-15	7.52144e-12	23.1894
SP110	-0.794847	10.6892	8.17935	8.1657e-15	8.09493e-12	23.0715
DSP	-1.41859	9.8601	8.17187	8.59012e-15	8.1286e-12	23.0227
STK17B	-0.612216	8.57663	8.1536	9.7225e-15	8.43346e-12	22.9033
B2M	-0.704828	10.2804	8.1349	1.10344e-14	9.18858e-12	22.7812
TMPRSS11E2	-1.34851	8.34874	8.10402	1.35932e-14	1.0884e-11	22.5802
SLAMF8	-1.45821	9.70558	8.04914	1.96693e-14	1.41198e-11	22.224
CXCL10	-1.18525	9.33152	8.00269	2.6858e-14	1.86377e-11	21.9237
S100A8	-1.30603	9.94095	7.91846	4.71137e-14	2.97216e-11	21.3821
RASAL3	-0.895597	8.17915	7.85642	7.11008e-14	4.00048e-11	20.9855
TYMP	-1.27142	9.38276	7.79899	1.0389e-13	5.69151e-11	20.6202
DSG3	-1.22991	8.87673	7.75441	1.39273e-13	6.9766e-11	20.3378
OAS3	-0.681441	8.55362	7.74777	1.45472e-13	6.9766e-11	20.2959
C5ORF20	-0.904546	8.69743	7.7448	1.4833e-13	6.9766e-11	20.2771
ETV7	-0.598004	7.6358	7.74238	1.50708e-13	6.9766e-11	20.2618
TP73L	-1.67466	9.87426	7.71184	1.84067e-13	8.15299e-11	20.0692
CD2	-0.765458	8.83778	7.62887	3.1612e-13	1.34306e-10	19.5484
CUEDC1	0.602016	9.53762	-7.61291	3.50627e-13	1.45987e-10	19.4487
IL2RA	-0.783843	8.61236	7.60459	3.7006e-13	1.51057e-10	19.3968
CLCA2	-1.51259	10.243	7.56813	4.68527e-13	1.8589e-10	19.1696
S1PR5	-1.05394	10.7324	7.4459	1.02785e-12	3.89052e-10	18.4135
CSTA	-1.27024	11.3295	7.40549	1.3303e-12	4.76636e-10	18.1653
GPR87	-1.14101	9.37346	7.39957	1.38142e-12	4.79307e-10	18.129
CXCL13	-0.730791	7.87962	7.39073	1.46139e-12	4.9874e-10	18.0749
S100A9	-0.966018	12.0367	7.3514	1.87607e-12	6.1025e-10	17.8346
SLC39A5	0.907054	8.14871	-7.31697	2.33293e-12	7.47183e-10	17.6249
GJC2	1.07199	9.81174	-7.31284	2.3946e-12	7.55316e-10	17.5998
NCCRP1	-1.17779	10.116	7.29697	2.64688e-12	8.10333e-10	17.5035
LASS3	-1.25418	8.88436	7.23967	3.79597e-12	1.12892e-09	17.1568
CPOX	-0.698627	8.62741	7.18917	5.20773e-12	1.48513e-09	16.8527
TNFRSF13B	-0.776219	10.9315	7.17634	5.64204e-12	1.58724e-09	16.7757
C1QB	-0.645116	10.8014	7.15614	6.39886e-12	1.77615e-09	16.6547
ELL2	-0.894991	8.95026	7.1229	7.86819e-12	2.12727e-09	16.456
CD3D	-0.603809	10.1696	7.06687	1.11305e-11	2.89643e-09	16.1227
SERPINB3	-1.27053	11.0457	7.05401	1.20499e-11	3.09696e-09	16.0464
CD163	-0.767268	8.35489	7.05067	1.23003e-11	3.12279e-09	16.0267
LYZ	-0.830237	9.89202	7.04728	1.256e-11	3.1503e-09	16.0066
IDO1	-0.829161	7.8117	7.03882	1.32326e-11	3.27188e-09	15.9565
ROBLD3	-0.863307	8.96325	7.03727	1.33591e-11	3.27188e-09	15.9473
NLRC3	-0.718364	7.9924	7.02841	1.41082e-11	3.37592e-09	15.8949
TMEM79	-0.604278	11.0917	7.0028	1.65118e-11	3.90616e-09	15.7438
TMEM98	0.743824	8.91813	-6.99892	1.69099e-11	3.92542e-09	15.7209
EVI2A	-0.681037	7.96093	6.99834	1.69703e-11	3.92542e-09	15.7175
EPS8L3	0.894487	7.42811	-6.98107	1.88651e-11	4.22293e-09	15.6158
KRT31	-0.885205	7.61147	6.9722	1.99171e-11	4.411e-09	15.5637
PLA2G3	-1.34663	8.98168	6.94436	2.36105e-11	5.12004e-09	15.4003
FRMD8	-0.766347	8.84146	6.93981	2.42747e-11	5.20979e-09	15.3737
S100A2	-1.17387	10.5146	6.93086	2.56348e-11	5.44557e-09	15.3213
HES2	-0.835787	8.45562	6.92701	2.62444e-11	5.51874e-09	15.2987
CDCP1	-0.642624	8.56105	6.90522	2.99642e-11	6.12968e-09	15.1714
SGK1	-0.879675	8.69737	6.90484	3.0033e-11	6.12968e-09	15.1692
KRT5	-1.14684	12.3528	6.89605	3.16816e-11	6.2814e-09	15.1179
EGFL6	-0.697606	9.62746	6.82231	4.94918e-11	9.27962e-09	14.6897
SOX2	-0.723815	8.34265	6.77837	6.44619e-11	1.16693e-08	14.4361
KRT15	-1.35895	11.473	6.77202	6.69646e-11	1.20178e-08	14.3995
CALML3	-1.64661	12.1675	6.76457	7.00246e-11	1.23416e-08	14.3566
TTLL6	1.01996	7.87299	-6.75731	7.31372e-11	1.25832e-08	14.3149
TM4SF4	1.6314	8.17972	-6.75395	7.46192e-11	1.2733e-08	14.2957
SOX15	-0.685215	11.3337	6.72842	8.6921e-11	1.45929e-08	14.1492
CAPN9	0.981586	8.16805	-6.71878	9.20714e-11	1.52122e-08	14.094
AFAR3	0.619219	8.21469	-6.70003	1.02952e-10	1.67443e-08	13.9868
SERPINB13	-1.28935	11.8252	6.69092	1.08682e-10	1.75391e-08	13.9349
SFN	-0.786843	12.2158	6.68223	1.14448e-10	1.81876e-08	13.8853
PPP1R9A	0.615554	7.50624	-6.67415	1.20069e-10	1.86538e-08	13.8393
NKG7	-0.749027	10.3499	6.65801	1.3213e-10	2.00779e-08	13.7475
SNORD80	-0.719362	8.45313	6.61216	1.73264e-10	2.54015e-08	13.4876
PGLYRP3	-0.674333	7.5956	6.60883	1.76707e-10	2.5725e-08	13.4687
RAB17	1.07988	11.082	-6.6035	1.82341e-10	2.63042e-08	13.4387
TULP3	1.13242	9.36438	-6.60269	1.83212e-10	2.63042e-08	13.4341
CCDC33	0.702911	7.8619	-6.59826	1.88056e-10	2.68148e-08	13.4091
SNORD25	-0.92633	8.99558	6.59159	1.95583e-10	2.76982e-08	13.3714
ABCC3	0.761691	8.70668	-6.58234	2.0652e-10	2.90495e-08	13.3193
NOP10	-0.729993	11.282	6.56939	2.22848e-10	3.05354e-08	13.2463
LOC731486	-1.49931	10.9574	6.56507	2.28565e-10	3.1038e-08	13.222
PLCH2	-0.627565	11.5492	6.53206	2.77319e-10	3.70079e-08	13.0367
GIMAP5	-0.6885	7.91469	6.51385	3.08431e-10	4.01307e-08	12.9348
VSIG2	0.946001	10.091	-6.50696	3.21086e-10	4.1316e-08	12.8963
LRRC31	1.18884	7.97979	-6.50673	3.2151e-10	4.1316e-08	12.895
LGALS7	-1.09989	12.5167	6.50478	3.25189e-10	4.15325e-08	12.8841
LYPD3	-0.831042	8.82487	6.50203	3.30452e-10	4.19472e-08	12.8687
RSPH1	0.905498	9.73429	-6.49357	3.47126e-10	4.35329e-08	12.8216
IQCD	0.699582	9.32812	-6.47447	3.87909e-10	4.7827e-08	12.7151
TMEM125	0.889118	9.13546	-6.47432	3.88258e-10	4.7827e-08	12.7143
GATS	0.98244	10.9591	-6.46142	4.18459e-10	5.10246e-08	12.6425
ADH7	-1.42409	9.51385	6.46114	4.19118e-10	5.10246e-08	12.641
CLRN3	0.656353	7.21223	-6.45224	4.41323e-10	5.34155e-08	12.5915
INDO	-0.960066	9.26334	6.42817	5.073e-10	6.06606e-08	12.4581
HLA-DRA	-0.674621	11.4981	6.42412	5.19316e-10	6.10798e-08	12.4356
CCL19	-0.712001	11.9228	6.40379	5.83959e-10	6.75381e-08	12.3233
NAT8B	-0.860875	10.2475	6.39113	6.28132e-10	7.21915e-08	12.2534
CLDN2	0.884784	7.24657	-6.3787	6.74684e-10	7.63346e-08	12.185
FGF11	-0.669127	10.8538	6.36965	7.10696e-10	7.99745e-08	12.1352
FGD2	-0.60483	11.2243	6.35917	7.5474e-10	8.40224e-08	12.0776
SEMA3B	0.6279	9.27242	-6.35161	7.88169e-10	8.72772e-08	12.0361
CLDN3	1.0122	10.0813	-6.33752	8.54417e-10	9.36171e-08	11.9588
MMP9	-0.943931	10.4654	6.32547	9.15326e-10	9.87319e-08	11.8929
HGD	1.00632	7.76529	-6.31769	9.56905e-10	1.01637e-07	11.8504
PRKCB1	-0.772063	8.25513	6.31408	9.76879e-10	1.03232e-07	11.8306
C17ORF28	0.646131	10.1244	-6.30597	1.02308e-09	1.07027e-07	11.7864
OGFRL1	-0.595832	8.70201	6.29719	1.07561e-09	1.11403e-07	11.7385
TCAM1	-1.05152	9.00803	6.29379	1.09663e-09	1.13018e-07	11.72
GZMA	-0.714161	10.1507	6.27989	1.18681e-09	1.20522e-07	11.6443
CCR7	-0.778017	10.8601	6.27743	1.20353e-09	1.21162e-07	11.6309
TMPRSS11D	-1.40978	9.8452	6.27725	1.20476e-09	1.21162e-07	11.63
CCR6	-0.946255	9.47161	6.26561	1.28709e-09	1.27517e-07	11.5667
PTPRC	-0.593881	8.85096	6.25497	1.36719e-09	1.34256e-07	11.5089
CLDN1	-1.09026	10.4676	6.2468	1.43192e-09	1.39952e-07	11.4647
POTEF	-0.890861	9.32659	6.24086	1.48089e-09	1.44062e-07	11.4325
TTC9	-1.02847	8.91584	6.2382	1.50337e-09	1.45568e-07	11.4181
TFG	-0.706326	8.89945	6.20893	1.77355e-09	1.67067e-07	11.26
SCML4	-0.76368	8.06828	6.19271	1.94313e-09	1.8059e-07	11.1726
CTSE	0.685944	7.18929	-6.17156	2.18841e-09	2.01585e-07	11.0589
HSPA2	-0.768288	10.1687	6.16051	2.32836e-09	2.0895e-07	10.9997
LY6D	-1.08315	12.2537	6.15248	2.43543e-09	2.15371e-07	10.9567
SLC44A4	0.720896	7.72425	-6.15204	2.44152e-09	2.15371e-07	10.9543
HMGB2	-0.638302	10.9132	6.15052	2.46233e-09	2.1629e-07	10.9462
GZMB	-0.711722	11.1362	6.13604	2.67016e-09	2.28754e-07	10.8687
TNFSF10	-0.698093	8.76967	6.13287	2.71779e-09	2.312e-07	10.8518
SRGN	-0.765439	9.76537	6.13267	2.72091e-09	2.312e-07	10.8507
A2ML1	-1.00488	8.53578	6.09709	3.31787e-09	2.7072e-07	10.6611
MIR1207	-0.860951	8.77226	6.09501	3.35633e-09	2.71875e-07	10.65
TFDP1	-0.651303	9.49092	6.08741	3.50117e-09	2.82509e-07	10.6097
FCRLA	-0.866054	8.53776	6.07612	3.72784e-09	2.96663e-07	10.5497
FLJ20184	0.619075	7.32106	-6.06869	3.88471e-09	3.06333e-07	10.5103
DLGAP5	-0.676686	9.03502	6.06746	3.91129e-09	3.07265e-07	10.5038
TM4SF5	1.03783	7.38521	-6.05325	4.23153e-09	3.29196e-07	10.4286
RHPN2	0.602577	11.48	-6.05297	4.23789e-09	3.29196e-07	10.4272
KRT6A	-0.762224	13.2265	6.03267	4.74118e-09	3.61545e-07	10.3199
KAZALD1	0.678033	7.85989	-6.00713	5.45778e-09	4.13164e-07	10.1855
LGALS7B	-0.780466	7.5324	6.00276	5.59064e-09	4.18528e-07	10.1625
CLCNKA	0.589159	8.90806	-6.00216	5.60906e-09	4.18528e-07	10.1594
METTL7B	0.62459	7.28246	-6.00101	5.64452e-09	4.1967e-07	10.1533
CD19	-1.02337	9.18768	5.99982	5.68167e-09	4.20929e-07	10.1471
C10ORF99	-1.1308	8.60793	5.96746	6.78541e-09	4.92191e-07	9.97752
PPIAL4A	-0.941305	9.57992	5.94927	7.4953e-09	5.37966e-07	9.88251
MED14	-0.641499	8.54377	5.94817	7.54043e-09	5.37966e-07	9.87677
DNALI1	0.965323	9.48851	-5.94515	7.66604e-09	5.44682e-07	9.861
CNOT1	-0.686024	8.96107	5.94357	7.73262e-09	5.47543e-07	9.85274
COG7	0.610201	7.72676	-5.9409	7.84605e-09	5.53691e-07	9.83884
CHMP5	-0.625401	9.15251	5.92035	8.77589e-09	6.10684e-07	9.73192
KRT6B	-0.957032	12.7686	5.91984	8.80033e-09	6.10684e-07	9.72926
ANKS4B	0.783734	7.26651	-5.91449	9.06021e-09	6.2663e-07	9.70148
ZBTB7C	-0.751168	8.32263	5.90119	9.73944e-09	6.6696e-07	9.63248
SLC29A4	0.703159	10.8587	-5.8951	1.00669e-08	6.84877e-07	9.60092
LOC653499	-0.698283	7.46079	5.89396	1.01293e-08	6.8688e-07	9.59502
CYP2S1	-0.954224	10.1976	5.89193	1.02418e-08	6.92253e-07	9.58448
MUC13	0.806549	7.30743	-5.88989	1.03555e-08	6.9767e-07	9.57394
RBM35A	-0.686775	8.01027	5.88428	1.06753e-08	7.12305e-07	9.54491
FMO9P	-0.668975	7.44908	5.86922	1.15819e-08	7.67872e-07	9.46713
HAS3	-0.758852	8.65288	5.86758	1.16853e-08	7.72266e-07	9.45865
GCLM	-0.639233	8.82978	5.862	1.20431e-08	7.93399e-07	9.42987
GBP5	-0.838169	9.47732	5.85929	1.22206e-08	8.02553e-07	9.4159
ONECUT2	0.701529	7.41749	-5.85453	1.25392e-08	8.18311e-07	9.39135
SNORA37	-1.13854	10.2938	5.8308	1.425e-08	9.13489e-07	9.26933
DUOXA1	-0.586395	12.116	5.81995	1.51068e-08	9.53009e-07	9.21364
MIR567	-0.839723	9.0642	5.80285	1.65595e-08	1.02545e-06	9.12606
GNA15	-0.864621	11.0593	5.79478	1.72912e-08	1.05893e-06	9.08483
PKP1	-0.973164	9.20179	5.79472	1.72964e-08	1.05893e-06	9.08455
SNORD1A	-0.751747	8.71621	5.7942	1.73453e-08	1.05893e-06	9.08185
CAPNS2	-0.748372	8.10321	5.77891	1.88243e-08	1.1408e-06	9.00382
TUBA1C	-0.803837	12.1494	5.77814	1.89023e-08	1.1408e-06	8.99988
ZNF683	-0.670785	9.75463	5.76423	2.03594e-08	1.2041e-06	8.92907
PAX8	0.99633	8.34137	-5.73985	2.31835e-08	1.34065e-06	8.80524
PTPN6	-0.687899	8.12337	5.73798	2.34158e-08	1.3466e-06	8.79573
PVRL4	-0.868641	9.28813	5.72772	2.47273e-08	1.41421e-06	8.74379
RFX7	-0.7865	9.03462	5.72414	2.52021e-08	1.43349e-06	8.72566
LOC154761	-1.10844	9.76726	5.72315	2.53349e-08	1.43712e-06	8.72065
GSDMC	-0.920168	8.98483	5.71923	2.58675e-08	1.45543e-06	8.70083
FOXE1	-0.87916	8.77694	5.7158	2.6343e-08	1.47422e-06	8.68347
DSC2	-0.623694	10.8283	5.71416	2.65735e-08	1.48313e-06	8.67517
C9ORF152	1.16711	8.67869	-5.7128	2.67656e-08	1.48863e-06	8.6683
TRIM15	0.872254	7.68619	-5.70768	2.75016e-08	1.51462e-06	8.64245
C3ORF54	-0.75329	9.97349	5.69722	2.90667e-08	1.57867e-06	8.5897
KIF22	-0.74929	9.02872	5.69474	2.94513e-08	1.58902e-06	8.57718
SHRM	0.734165	10.2296	-5.69066	3.00931e-08	1.61463e-06	8.55664
ODF3B	-0.612158	8.50739	5.68961	3.02597e-08	1.6194e-06	8.55138
CD6	-0.634609	9.99039	5.68735	3.06238e-08	1.627e-06	8.53998
HOXA10	0.656511	8.07337	-5.6852	3.09736e-08	1.64035e-06	8.52916
FOXN1	-0.643679	7.90422	5.68428	3.11239e-08	1.64035e-06	8.52455
ROD1	-0.705255	12.1276	5.68291	3.13512e-08	1.64815e-06	8.51761
GATA4	0.587505	7.1028	-5.6763	3.24641e-08	1.70236e-06	8.48438
ANXA8L2	-1.15523	10.9303	5.67463	3.27506e-08	1.70878e-06	8.47601
RNF7	-0.661218	9.83594	5.6716	3.32783e-08	1.72335e-06	8.46078
HIST2H3D	-1.13371	10.3844	5.6698	3.35957e-08	1.73547e-06	8.45174
KLHDC7B	-0.738414	7.61932	5.66752	3.40011e-08	1.75207e-06	8.44031
LYAR	-0.640954	9.61064	5.65722	3.58973e-08	1.82717e-06	8.38862
IL7R	-0.658588	9.84687	5.65369	3.65692e-08	1.85683e-06	8.37095
RNASEK	-0.976203	9.85365	5.64884	3.75149e-08	1.8956e-06	8.34663
NEU4	0.705559	10.963	-5.63349	4.06638e-08	2.03985e-06	8.26987
SNORA63	-1.17795	10.4713	5.63015	4.13805e-08	2.07081e-06	8.25323
ZNF385A	-0.600086	11.1682	5.62865	4.17076e-08	2.08218e-06	8.24573
POU2AF1	-0.870723	9.07661	5.62442	4.2643e-08	2.11871e-06	8.22461
TBC1D10C	-0.761828	9.6195	5.61226	4.5446e-08	2.23663e-06	8.16399
SNORD38A	-0.899671	9.54524	5.60864	4.63139e-08	2.26329e-06	8.14598
SERPINB5	-0.888166	10.848	5.60704	4.67031e-08	2.27165e-06	8.13801
SNORA67	-0.925063	9.59809	5.6018	4.80007e-08	2.3078e-06	8.11192
TSEN15	-0.764977	9.26854	5.59288	5.02883e-08	2.40667e-06	8.06759
SNORA4	-0.708224	8.87291	5.5847	5.24781e-08	2.48858e-06	8.02702
METT10D	0.707091	7.51742	-5.58249	5.30866e-08	2.50756e-06	8.01604
SPRR2A	-0.905209	8.47139	5.57688	5.46598e-08	2.54566e-06	7.98825
FOXJ1	0.968785	8.66162	-5.57278	5.58376e-08	2.58892e-06	7.96795
JARID1A	-0.939153	9.71148	5.56933	5.68491e-08	2.61833e-06	7.95087
KCNK6	-0.642909	9.23426	5.55551	6.10821e-08	2.76436e-06	7.88251
SNORD21	-0.88552	9.57163	5.54743	6.36968e-08	2.87022e-06	7.84263
HLA-DOB	-0.680369	8.42145	5.54555	6.43192e-08	2.88577e-06	7.83337
TAGLN2	-0.616496	10.8135	5.53976	6.6279e-08	2.95948e-06	7.80481
HOXB8	0.865208	8.58741	-5.53179	6.90693e-08	3.03351e-06	7.76558
P2RY1	-0.918793	10.2251	5.52994	6.97368e-08	3.05638e-06	7.75642
SNORA6	-0.959108	9.66875	5.52792	7.04669e-08	3.0818e-06	7.74651
MGC3731	-1.30091	11.3042	5.52698	7.08089e-08	3.0824e-06	7.74191
RAB4B	-0.636867	9.42369	5.51923	7.37045e-08	3.16367e-06	7.70378
MPHOSPH10	-0.668371	10.1396	5.51717	7.44913e-08	3.19086e-06	7.69368
YY1	-0.66363	11.276	5.5138	7.57991e-08	3.22697e-06	7.67712
SCO2	-0.635402	11.3388	5.50718	7.8434e-08	3.32904e-06	7.64461
RHCG	-0.906203	9.10301	5.50697	7.85165e-08	3.32904e-06	7.64361
KIF12	0.820953	7.60909	-5.49996	8.14065e-08	3.42368e-06	7.60923
DSG2	-0.684007	9.53359	5.49861	8.19757e-08	3.44067e-06	7.6026
GRHL3	-0.697022	8.22409	5.49614	8.30247e-08	3.4707e-06	7.59051
TTC25	0.824272	8.96486	-5.47983	9.02851e-08	3.69991e-06	7.51078
SNORD2	-1.0456	9.32762	5.47782	9.12256e-08	3.72307e-06	7.50092
AIDA	-0.673966	8.89616	5.47747	9.13868e-08	3.72307e-06	7.49924
TAOK3	-0.585842	8.7222	5.47654	9.18267e-08	3.72913e-06	7.49468
SPRR3	-1.2709	11.8566	5.4764	9.18937e-08	3.72913e-06	7.49398
ECT2	-1.06741	10.3006	5.4744	9.28399e-08	3.7529e-06	7.48424
OXNAD1	-0.652763	8.1938	5.47286	9.35764e-08	3.76209e-06	7.47673
SNORD11B	-0.88262	9.62723	5.47279	9.36096e-08	3.76209e-06	7.47639
LDHA	-0.846009	9.595	5.46822	9.58324e-08	3.83305e-06	7.45408
TCTN1	0.880239	8.36862	-5.46802	9.59276e-08	3.83305e-06	7.45313
GTF2H3	-0.593615	8.77717	5.46471	9.7571e-08	3.89125e-06	7.43698
C2ORF42	1.12927	7.93829	-5.46309	9.8384e-08	3.91617e-06	7.42909
PRSS27	-0.620181	11.962	5.46272	9.85727e-08	3.91619e-06	7.42727
ZNF750	-0.922593	9.49491	5.46159	9.91444e-08	3.92393e-06	7.42177
LOC100132111	-0.817962	8.67562	5.4606	9.96495e-08	3.93638e-06	7.41694
ATP7B	0.829266	8.66118	-5.45986	1.00026e-07	3.93638e-06	7.41335
SNORD65	-0.945801	9.76338	5.45311	1.03546e-07	4.05953e-06	7.38047
DCTPP1	-0.647709	9.69694	5.45257	1.03831e-07	4.06305e-06	7.37786
ASAP1	-0.986594	9.94271	5.44693	1.06867e-07	4.15067e-06	7.35045
ZBTB32	-0.611784	9.01684	5.44085	1.10241e-07	4.25391e-06	7.32091
MFSD6	-0.653196	9.85736	5.43978	1.10847e-07	4.2582e-06	7.31569
MOBKL3	-0.656026	8.89392	5.43975	1.10863e-07	4.2582e-06	7.31556
KLHL24	-0.9111	9.47331	5.43124	1.15784e-07	4.42272e-06	7.27428
SNORD68	-0.813409	9.34976	5.42837	1.17494e-07	4.4635e-06	7.26033
FBXO45	-0.603707	8.25909	5.42609	1.18865e-07	4.50733e-06	7.24931
SNORD83B	-1.22639	10.702	5.42245	1.21096e-07	4.57526e-06	7.23164
LOC728006	-0.851662	9.72795	5.41953	1.22909e-07	4.62699e-06	7.21751
SNORA46	-1.00803	9.90667	5.41332	1.26856e-07	4.75837e-06	7.18747
HLA-F	-0.667656	9.84429	5.40934	1.29449e-07	4.84689e-06	7.16824
HIST2H3A	-0.909107	9.27845	5.40591	1.31732e-07	4.91469e-06	7.15163
RABGAP1L	-0.885482	10.0968	5.40056	1.35356e-07	5.0229e-06	7.12584
SNORD30	-1.17949	10.7485	5.39562	1.38798e-07	5.13233e-06	7.10198
MYO1A	0.870835	7.94015	-5.3952	1.39094e-07	5.13414e-06	7.09996
SH3GL2	0.999023	8.86843	-5.39413	1.39851e-07	5.14384e-06	7.0948
CD38	-0.624982	8.85619	5.38994	1.42859e-07	5.22679e-06	7.07458
KRT6C	-1.30362	10.198	5.38815	1.44163e-07	5.256e-06	7.06595
WDR76	-0.682623	8.48856	5.384	1.47227e-07	5.349e-06	7.04596
ZNF845	-0.881336	9.94637	5.37299	1.55665e-07	5.59862e-06	6.99302
SNORD27	-0.845524	9.4068	5.3727	1.55898e-07	5.59862e-06	6.9916
C1QBP	0.605346	7.70246	-5.36484	1.62214e-07	5.81233e-06	6.95387
TP53TG1	-1.14488	10.7496	5.36066	1.65679e-07	5.906e-06	6.9338
PPP2CA	-0.682499	10.2713	5.3598	1.66398e-07	5.92148e-06	6.92968
SNORA74A	-1.07328	10.1863	5.35506	1.70428e-07	6.04425e-06	6.90695
DECR2	0.803894	7.98014	-5.34872	1.7597e-07	6.20907e-06	6.87656
SNORD60	-0.793745	9.35111	5.34589	1.78502e-07	6.28773e-06	6.86299
PMS2L4	-1.4197	11.7204	5.34193	1.821e-07	6.3821e-06	6.84404
FBXL6	-0.734764	9.54096	5.33232	1.91119e-07	6.66452e-06	6.79813
UBE2Z	0.700191	7.92264	-5.3291	1.9424e-07	6.76201e-06	6.78276
CD48	-0.640804	8.83978	5.32771	1.95607e-07	6.79242e-06	6.77609
TMEM33	-0.785443	9.26463	5.31788	2.05504e-07	7.07139e-06	6.72923
FBN3	0.994516	7.98191	-5.31699	2.06431e-07	7.09157e-06	6.72496
SPRR1B	-0.966066	9.5939	5.31267	2.10954e-07	7.22308e-06	6.70438
STMN2	0.591752	7.94708	-5.31199	2.11669e-07	7.23567e-06	6.70117
UPLP	-1.19341	10.9532	5.31056	2.13192e-07	7.26389e-06	6.69436
C1QC	-0.756416	10.2616	5.3033	2.21099e-07	7.47215e-06	6.65979
RNU6ATAC	-1.0326	10.1229	5.30247	2.22013e-07	7.49086e-06	6.65588
LYRM7	-1.10616	10.4525	5.29014	2.36145e-07	7.89094e-06	6.5973
SNORA33	-0.657282	8.98119	5.28762	2.39148e-07	7.97849e-06	6.58531
VEGFA	0.631114	8.56348	-5.28549	2.41709e-07	8.05102e-06	6.5752
GDF15	0.640641	8.05998	-5.28236	2.45514e-07	8.15169e-06	6.56037
SERPINB4	-1.10047	11.0484	5.28128	2.46844e-07	8.18281e-06	6.55524
RAX2	-0.71041	9.22382	5.27252	2.57865e-07	8.52101e-06	6.51379
LOC644907	-1.57224	12.2384	5.26238	2.71241e-07	8.89243e-06	6.4658
KLK1	0.693135	9.38403	-5.26116	2.7289e-07	8.9184e-06	6.46005
COL6A2	0.668816	8.18389	-5.2552	2.81108e-07	9.15277e-06	6.4319
SNORD111	-0.664264	8.37675	5.255	2.8138e-07	9.15277e-06	6.43098
WDR68	-0.738532	9.08449	5.25218	2.85358e-07	9.25325e-06	6.41766
SNORD110	-0.697166	8.8397	5.24743	2.92182e-07	9.44509e-06	6.39525
ACAP2	-0.881457	9.67797	5.24151	3.009e-07	9.69681e-06	6.36735
IL20RB	-0.598806	8.06815	5.22837	3.21166e-07	1.02328e-05	6.30553
EPOR	0.592571	8.28346	-5.22818	3.21465e-07	1.02328e-05	6.30464
GTF3A	-1.25125	11.2929	5.22787	3.21958e-07	1.02329e-05	6.30319
HLA-B	-1.37344	11.688	5.22179	3.31797e-07	1.04975e-05	6.27464
UBE2QP2	-0.636952	8.21238	5.21875	3.36821e-07	1.06403e-05	6.26038
HIST2H2AA4	-1.2798	11.1823	5.20376	3.62723e-07	1.13722e-05	6.19013
ANKRD35	-0.645209	9.46542	5.20282	3.64425e-07	1.14084e-05	6.18569
TRNP1	0.989159	7.80116	-5.2016	3.66624e-07	1.146e-05	6.17998
HSP90AA1	-1.1253	11.296	5.1983	3.72641e-07	1.16306e-05	6.16455
SNORD43	-0.857896	9.60816	5.19086	3.8657e-07	1.20114e-05	6.12975
SNHG1	-0.638143	8.95928	5.18828	3.91506e-07	1.21466e-05	6.11773
SNORA73A	-0.970609	9.969	5.18765	3.92731e-07	1.21665e-05	6.11476
SPRR2E	-1.39434	10.3181	5.18539	3.97123e-07	1.22479e-05	6.10422
ICOS	-0.642305	9.27121	5.18232	4.03156e-07	1.24155e-05	6.08993
OKL38	-1.25069	11.1478	5.17384	4.20343e-07	1.29066e-05	6.05035
SNORD59A	-0.708679	8.79726	5.16597	4.36914e-07	1.32978e-05	6.0137
IFFO2	-0.599236	8.06742	5.16468	4.39678e-07	1.33474e-05	6.00772
DCDC2	0.83678	7.88487	-5.16366	4.4189e-07	1.33851e-05	6.00297
SNORA64	-0.912589	9.74964	5.16315	4.42997e-07	1.33851e-05	6.0006
LOC645431	-0.857708	8.88619	5.16017	4.49523e-07	1.35429e-05	5.98674
NAPSB	-0.809491	8.81993	5.15915	4.51774e-07	1.35911e-05	5.982
COQ2	-0.634127	8.49206	5.14581	4.82296e-07	1.43435e-05	5.92005
IFI27L1	-1.19683	11.0845	5.13736	5.02634e-07	1.47794e-05	5.88091
LOC148413	-0.886313	9.8846	5.13523	5.0789e-07	1.48986e-05	5.87105
HIST2H4B	-0.767445	9.38491	5.13349	5.12233e-07	1.49981e-05	5.86299
MGC50722	0.824839	7.97336	-5.12892	5.23798e-07	1.52526e-05	5.84183
PLA2G10	0.652611	11.198	-5.1289	5.23853e-07	1.52526e-05	5.84173
SNORD99	-0.83939	9.57134	5.12722	5.28158e-07	1.53564e-05	5.83398
TFF1	0.638435	7.11191	-5.12386	5.36883e-07	1.55234e-05	5.81846
METTL1	-0.668131	9.14643	5.12015	5.46691e-07	1.57632e-05	5.80131
TMEM139	0.687043	7.71592	-5.11838	5.51447e-07	1.58128e-05	5.7931
TGM1	-0.813574	9.21159	5.11837	5.51451e-07	1.58128e-05	5.79309
PRAGMIN	-1.31814	11.5199	5.11312	5.65743e-07	1.61559e-05	5.76886
ZC3H12D	-0.610194	8.15681	5.11216	5.68411e-07	1.62098e-05	5.7644
FTSJD2	-0.885208	10.0513	5.1107	5.72464e-07	1.63031e-05	5.75767
S100A7A	-1.01434	8.29955	5.10822	5.79396e-07	1.64107e-05	5.74627
MYH9	-0.625069	11.4014	5.1061	5.8541e-07	1.65576e-05	5.73649
LOC90586	0.588705	10.0847	-5.09552	6.16317e-07	1.72464e-05	5.68776
TMC5	0.685554	7.97279	-5.09551	6.16358e-07	1.72464e-05	5.6877
SDHAP2	-1.12843	10.8171	5.09005	6.32911e-07	1.76149e-05	5.6626
NBPF16	-0.837195	9.73838	5.08928	6.35265e-07	1.76568e-05	5.65909
DNAI1	0.838016	8.3055	-5.08473	6.4946e-07	1.8026e-05	5.63816
B4GALNT4	0.590878	8.83782	-5.084	6.51761e-07	1.8043e-05	5.63481
FAM83C	-0.616038	8.14783	5.07835	6.69848e-07	1.84456e-05	5.60889
SNORD57	-0.655497	8.92203	5.07698	6.74296e-07	1.85436e-05	5.60263
EZR	-1.58087	12.5773	5.07583	6.78085e-07	1.86232e-05	5.59732
LOC642197	-0.662212	9.01228	5.07351	6.85742e-07	1.87592e-05	5.58669
CTLA4	-0.619743	8.78339	5.07314	6.86961e-07	1.87679e-05	5.58501
LOC25845	-0.982721	10.2351	5.06777	7.05056e-07	1.91617e-05	5.56039
CNPY2	-0.780781	9.60921	5.06316	7.20929e-07	1.9466e-05	5.53932
LOC100130557	-0.823192	9.46353	5.05401	7.53531e-07	2.01633e-05	5.49745
SNORD117	-0.677623	8.97714	5.04552	7.85013e-07	2.09518e-05	5.45871
LOC646531	-1.31788	11.9	5.03959	8.07778e-07	2.13676e-05	5.43165
LOC88523	-1.10928	10.8134	5.03906	8.09837e-07	2.13851e-05	5.42924
SNORD100	-0.966644	10.1683	5.03863	8.11522e-07	2.13851e-05	5.42728
SNORD35A	-0.996861	10.0544	5.03713	8.17398e-07	2.14802e-05	5.42045
UBR5	-0.644377	10.0549	5.03695	8.181e-07	2.14802e-05	5.41964
SNORA10	-1.26254	11.9903	5.03053	8.43763e-07	2.20395e-05	5.39041
SNORD49A	-0.691695	8.92939	5.02876	8.50982e-07	2.21724e-05	5.38235
SPON2	0.615125	9.86257	-5.02837	8.52563e-07	2.21858e-05	5.38059
LOC647099	-1.04433	10.644	5.02705	8.5803e-07	2.23002e-05	5.37454
SNORD104	-1.31566	11.5662	5.02515	8.65899e-07	2.24277e-05	5.3659
SRPRB	0.644771	8.1754	-5.02491	8.66895e-07	2.24277e-05	5.36482
LOC401152	0.780439	8.27797	-5.0237	8.71939e-07	2.24397e-05	5.35933
FAM179A	-0.86286	9.16526	5.01887	8.92416e-07	2.28797e-05	5.33736
SNORD10	-0.845336	9.67568	5.0166	9.02164e-07	2.30661e-05	5.32708
KTELC1	-0.645069	9.94335	5.01641	9.03009e-07	2.30661e-05	5.3262
AGFG1	-0.645869	9.06429	5.01418	9.12716e-07	2.32288e-05	5.31608
POM121C	-1.24492	11.4338	5.01418	9.12727e-07	2.32288e-05	5.31607
CCDC86	-0.872291	9.87083	5.01188	9.22841e-07	2.34004e-05	5.30564
MUL1	-0.933101	10.2513	5.01048	9.29062e-07	2.35294e-05	5.29929
AKR7A3	0.630499	9.03	-5.00899	9.35695e-07	2.36399e-05	5.29256
SNORD93	-0.66585	8.67514	5.00703	9.44543e-07	2.38219e-05	5.28365
SNORA73B	-1.21958	11.2446	4.99798	9.86395e-07	2.46812e-05	5.24264
KCNF1	0.606191	8.15888	-4.99764	9.87997e-07	2.46916e-05	5.24111
SNORD46	-1.2835	11.6191	4.99563	9.97513e-07	2.48832e-05	5.23204
SPRR1A	-0.898958	12.7668	4.99522	9.99492e-07	2.48893e-05	5.23017
SNORD31	-1.13551	10.9188	4.99348	1.00785e-06	2.50227e-05	5.22229
RNU105A	-1.4999	12.3285	4.99335	1.00846e-06	2.50227e-05	5.22172
WDR18	-0.860601	13.505	4.98787	1.03522e-06	2.55345e-05	5.19695
SNORD66	-1.48327	12.291	4.98576	1.04569e-06	2.56817e-05	5.18743
SNORD3A	-1.42508	12.2975	4.98568	1.04612e-06	2.56817e-05	5.18704
SNORD85	-0.910384	9.82551	4.98158	1.06679e-06	2.60663e-05	5.16854
HES5	-0.588908	8.20179	4.98055	1.07203e-06	2.61024e-05	5.1639
SNRNP40	-1.01577	10.2204	4.97295	1.1116e-06	2.69765e-05	5.12963
SNORD33	-1.36834	11.9342	4.97238	1.11466e-06	2.70139e-05	5.12703
SPINK1	0.692816	7.13739	-4.97127	1.12057e-06	2.70772e-05	5.12203
CDH16	0.825833	7.4807	-4.9707	1.12362e-06	2.7105e-05	5.11946
MMS19	-0.640476	9.39945	4.96867	1.13454e-06	2.7305e-05	5.11032
ABP1	1.00348	9.90049	-4.96837	1.13613e-06	2.73118e-05	5.10899
ACCN1	0.728587	7.66587	-4.96435	1.15808e-06	2.77115e-05	5.0909
SNORD89	-1.29295	11.5282	4.96138	1.17461e-06	2.80103e-05	5.0775
RNU6-15	-1.37938	11.9447	4.95973	1.18384e-06	2.81531e-05	5.07009
SNORD3D	-1.49121	12.3715	4.95582	1.20603e-06	2.85958e-05	5.05254
DENND4B	-0.785459	9.04151	4.95257	1.2248e-06	2.87633e-05	5.03794
NFKBIA	-1.39077	12.1106	4.95236	1.22607e-06	2.87633e-05	5.03696
SNORA24	-1.21417	11.2151	4.94402	1.27556e-06	2.98102e-05	4.99955
SNORA51	-1.41991	12.0344	4.94397	1.27586e-06	2.98102e-05	4.99933
SNORA59A	-0.638149	8.77643	4.93855	1.30908e-06	3.05179e-05	4.97504
RMRP	-1.42025	12.0719	4.92897	1.36984e-06	3.17213e-05	4.93216
HNRNPA2B1	-0.659232	9.15969	4.92022	1.42779e-06	3.28439e-05	4.893
DNAH2	0.717277	10.7979	-4.91912	1.43521e-06	3.29419e-05	4.88811
CRTC3	-1.16543	11.0428	4.91753	1.446e-06	3.30801e-05	4.88103
UBA1	-1.14244	11.0507	4.91549	1.46e-06	3.33123e-05	4.87193
PERP	-0.64792	9.27593	4.91543	1.46043e-06	3.33123e-05	4.87165
HNRNPK	-0.640164	9.10455	4.91449	1.46697e-06	3.34129e-05	4.86742
SNORA16A	-1.21514	11.3469	4.9097	1.50051e-06	3.39821e-05	4.84607
DGCR6L	-0.945239	10.226	4.90952	1.50176e-06	3.39821e-05	4.84528
SNORA61	-1.52525	12.5352	4.90612	1.52603e-06	3.44191e-05	4.83014
GM2A	-0.668902	9.35735	4.90552	1.5304e-06	3.44804e-05	4.82743
LOC728937	-1.10627	10.8681	4.90401	1.54132e-06	3.46478e-05	4.82072
XPO6	0.691535	7.68806	-4.89968	1.57305e-06	3.52885e-05	4.80147
SNORD84	-0.935068	10.159	4.89518	1.60677e-06	3.58335e-05	4.78143
HNRNPM	-0.689831	9.20911	4.88562	1.68073e-06	3.71438e-05	4.73892
RNU6-1	-1.43067	12.1865	4.88305	1.70115e-06	3.75154e-05	4.72752
KIAA1310	-1.40485	12.0821	4.88115	1.71635e-06	3.78106e-05	4.71912
FNDC3B	-0.642394	9.01294	4.878	1.74199e-06	3.81734e-05	4.70511
SNORD55	-1.33252	11.9239	4.87761	1.74518e-06	3.82031e-05	4.70339
EHBP1L1	-0.780822	9.25247	4.87592	1.75903e-06	3.84658e-05	4.69592
LLPH	-1.12292	12.1394	4.87329	1.78091e-06	3.89034e-05	4.68425
MIR1978	-1.18903	11.2317	4.868	1.82564e-06	3.98388e-05	4.66082
KLK4	0.806595	9.52731	-4.86569	1.84551e-06	4.0188e-05	4.6506
LY6H	0.614909	9.33948	-4.85694	1.92272e-06	4.15267e-05	4.6119
MIR1974	-1.34327	11.8271	4.85471	1.94283e-06	4.17829e-05	4.60208
SNORD62B	-1.19576	11.278	4.85289	1.95949e-06	4.2011e-05	4.59402
TBC1D10B	0.675538	8.41502	-4.85245	1.96349e-06	4.20535e-05	4.59209
SNORA45	-1.56288	12.8457	4.84985	1.98749e-06	4.248e-05	4.58062
RNU1-3	-1.53295	12.7946	4.84711	2.01312e-06	4.28958e-05	4.56853
CEP164	0.68325	9.85642	-4.83632	2.11708e-06	4.47901e-05	4.521
RNU4ATAC	-1.415	12.1757	4.83016	2.17876e-06	4.58619e-05	4.4939
ZBTB42	-0.93306	10.3102	4.82934	2.18711e-06	4.5912e-05	4.49029
LOC100129550	-0.927635	9.94104	4.82928	2.18776e-06	4.5912e-05	4.49001
TMSL3	-0.948779	10.3145	4.82814	2.19936e-06	4.61091e-05	4.48501
LOC440353	-1.12361	11.1768	4.8276	2.20493e-06	4.61517e-05	4.48263
LOC100008588	-1.4862	12.5088	4.82741	2.2069e-06	4.61517e-05	4.48179
SNORA22	-0.913235	10.1372	4.82612	2.22017e-06	4.63122e-05	4.47613
SNORA43	-1.19239	11.2638	4.82396	2.24255e-06	4.66854e-05	4.46666
RNY3	-1.21848	11.4771	4.81761	2.30978e-06	4.78935e-05	4.43879
RN5S9	-1.59021	13.1008	4.81714	2.31483e-06	4.79503e-05	4.43673
CROP	-0.862576	10.3758	4.81468	2.34147e-06	4.831e-05	4.42593
LOC550643	-1.35034	11.9765	4.8122	2.3686e-06	4.88214e-05	4.41506
PLEKHA6	0.627653	9.25857	-4.8105	2.38736e-06	4.90623e-05	4.40762
KIAA1731	-0.951668	10.4777	4.80835	2.4113e-06	4.95054e-05	4.3982
MPHOSPH9	-0.81119	9.57492	4.80492	2.4501e-06	5.01536e-05	4.38314
SNORD95	-1.10522	10.9503	4.80406	2.45989e-06	5.03045e-05	4.37938
ERI3	-0.725556	9.77654	4.80362	2.46492e-06	5.03579e-05	4.37746
TRIM31	0.587249	9.38035	-4.80198	2.4837e-06	5.06919e-05	4.37029
RNU4-2	-1.28857	11.7528	4.80149	2.48937e-06	5.07577e-05	4.36814
ARFGAP2	0.707899	8.72995	-4.79695	2.54226e-06	5.16844e-05	4.34831
ODZ4	-0.705862	8.45049	4.79537	2.56103e-06	5.2015e-05	4.34137
SNORA57	-1.43224	12.2688	4.78725	2.65911e-06	5.3665e-05	4.30592
TBL2	0.612704	7.63107	-4.78642	2.66925e-06	5.37413e-05	4.30233
RN7SK	-0.659333	13.1442	4.78235	2.72004e-06	5.46053e-05	4.28456
CAMLG	-1.1857	12.2362	4.77964	2.75425e-06	5.51858e-05	4.27277
EXOC6B	-0.849642	9.65567	4.77619	2.79857e-06	5.60199e-05	4.25771
PIN4	-0.604206	9.03535	4.77431	2.82288e-06	5.64358e-05	4.24956
TJP3	0.69279	8.25452	-4.77417	2.82477e-06	5.64358e-05	4.24892
PLAC8	-0.586586	8.82161	4.7738	2.82956e-06	5.64772e-05	4.24733
CDK2AP1	-0.871954	9.93882	4.77309	2.83894e-06	5.66102e-05	4.24421
LOC100008589	-0.704892	13.4105	4.77042	2.8741e-06	5.70382e-05	4.2326
C7ORF40	-0.760765	9.46804	4.76892	2.89398e-06	5.72145e-05	4.2261
ADRBK1	-0.619396	9.25571	4.76797	2.90677e-06	5.73584e-05	4.22194
RNU1-5	-1.5213	12.7941	4.76403	2.96008e-06	5.82448e-05	4.20481
FAM13B	-1.19965	11.3822	4.76129	2.99766e-06	5.8762e-05	4.19291
RNU1G2	-1.44548	12.4882	4.75918	3.02695e-06	5.9169e-05	4.18375
RNU4-1	-1.33757	11.9887	4.75859	3.03522e-06	5.9275e-05	4.18117
FAM83A	-0.638994	8.11276	4.75347	3.10754e-06	6.05171e-05	4.15897
SNORD15B	-1.20952	11.4143	4.75086	3.14509e-06	6.1134e-05	4.14765
SNORA34	-1.18411	11.3762	4.74846	3.18e-06	6.16974e-05	4.13724
SNORA23	-1.19189	11.3773	4.74639	3.2104e-06	6.21748e-05	4.12828
SNORA65	-1.25842	11.6962	4.74449	3.23855e-06	6.2542e-05	4.12005
NME5	0.760499	9.78318	-4.74276	3.26436e-06	6.29235e-05	4.11257
RAB7B	-0.641866	10.1885	4.73918	3.31837e-06	6.37287e-05	4.0971
SIDT2	-1.18106	11.5732	4.73671	3.35627e-06	6.43378e-05	4.08639
STAG3L3	-0.763821	9.68693	4.73452	3.39016e-06	6.49277e-05	4.07692
DCAF10	-1.13131	11.1748	4.73394	3.39917e-06	6.49825e-05	4.07442
MIR128-1	-1.38622	12.2919	4.73163	3.43539e-06	6.56098e-05	4.06443
CDH3	-0.618983	8.12896	4.73052	3.45285e-06	6.57671e-05	4.05966
C13ORF7	-0.742099	9.65769	4.73052	3.45295e-06	6.57671e-05	4.05963
RCN1	-0.649134	9.36024	4.7299	3.46264e-06	6.58313e-05	4.05699
FBRS	-0.964009	10.5167	4.72838	3.48691e-06	6.62322e-05	4.05041
TERC	-0.880694	9.72987	4.72808	3.49171e-06	6.62629e-05	4.04911
KRT13	-1.05555	11.8389	4.72765	3.49866e-06	6.63344e-05	4.04724
SNORD71	-1.30876	11.6184	4.72662	3.5151e-06	6.65854e-05	4.04282
RNU5A	-1.08473	10.9669	4.72566	3.53067e-06	6.68195e-05	4.03866
EPHA1	-0.589109	9.52468	4.72328	3.56925e-06	6.72526e-05	4.02841
RNU11	-1.232	11.5145	4.72158	3.59726e-06	6.77105e-05	4.02105
SNORA66	-1.10599	11.0431	4.71854	3.64757e-06	6.85953e-05	4.00796
SNORD96A	-0.589173	8.4585	4.71705	3.67248e-06	6.89544e-05	4.00155
ZNF841	-1.06695	11.18	4.71139	3.76877e-06	7.04927e-05	3.97716
CNPY3	0.68446	7.99406	-4.70492	3.88177e-06	7.22714e-05	3.94933
KRBA1	-1.30273	11.9399	4.70479	3.88402e-06	7.22714e-05	3.94879
NDUFA2	-0.733073	9.25861	4.69868	3.99385e-06	7.40195e-05	3.92252
RNY1	-1.15738	11.2676	4.69461	4.06862e-06	7.50225e-05	3.90505
IRX5	-0.651946	10.6564	4.69316	4.09563e-06	7.54538e-05	3.89882
SNORA9	-0.769616	9.5639	4.69034	4.14861e-06	7.63623e-05	3.88671
FLJ33590	-0.599083	10.5046	4.68864	4.18067e-06	7.68165e-05	3.87946
FGFBP1	-0.80025	10.7457	4.68508	4.24903e-06	7.77979e-05	3.86419
C2ORF69	-0.611052	10.7806	4.6726	4.49685e-06	8.18072e-05	3.81081
SNORD12	-1.08805	11.104	4.67248	4.49944e-06	8.18072e-05	3.81026
RBM3	-0.647099	9.55602	4.66619	4.62957e-06	8.35893e-05	3.78342
MYOF	-0.806954	9.84539	4.66476	4.65983e-06	8.40627e-05	3.77729
SNORA14B	-0.651521	9.17202	4.6641	4.67369e-06	8.42397e-05	3.77449
ZBTB22	-0.802526	10.2285	4.66344	4.68767e-06	8.43456e-05	3.77168
SNORA38B	-1.13105	11.3141	4.66295	4.69805e-06	8.44595e-05	3.7696
SNORA50	-0.87266	10.1425	4.65891	4.78486e-06	8.57979e-05	3.75236
RFP	-1.06788	11.2318	4.65328	4.9083e-06	8.75779e-05	3.72838
SNORA17	-0.981445	10.3922	4.65086	4.96239e-06	8.82965e-05	3.71807
AGAP8	-0.966012	10.6193	4.64956	4.99163e-06	8.87389e-05	3.71254
SCARNA8	-1.12545	11.1368	4.6461	5.07033e-06	8.99098e-05	3.69781
RNY4	-0.984207	10.6847	4.64339	5.13285e-06	9.09263e-05	3.68628
SAC3D1	-0.81848	10.0423	4.64324	5.13639e-06	9.09263e-05	3.68563
SNORA54	-1.05489	10.8032	4.63866	5.2437e-06	9.24329e-05	3.66617
RNY5	-1.03661	10.6244	4.6379	5.26155e-06	9.2521e-05	3.66297
SYDE1	0.591328	8.88899	-4.63788	5.26203e-06	9.2521e-05	3.66289
SNORA55	-1.05125	11.1741	4.63769	5.26671e-06	9.25253e-05	3.66205
RNU1A3	-1.11994	11.2601	4.63492	5.33271e-06	9.33808e-05	3.65033
SFTA2	0.650787	7.49731	-4.63289	5.38195e-06	9.38371e-05	3.64168
SNORD16	-0.770067	9.52688	4.6295	5.46477e-06	9.50619e-05	3.62731
LOC100132247	-0.794813	9.50295	4.62895	5.47836e-06	9.51991e-05	3.62498
SNORA26	-0.718594	9.5159	4.61001	5.96543e-06	0.000102129	3.54485
HNRNPH1	-1.02511	10.9211	4.60666	6.05586e-06	0.000103507	3.53069
SNORA41	-0.84147	10.0373	4.60374	6.13585e-06	0.000104445	3.51835
ACCS	-1.2327	11.6743	4.60205	6.18251e-06	0.000104982	3.51123
NYNRIN	-0.990034	10.5101	4.58918	6.54946e-06	0.000110046	3.457
LOC151162	-1.03085	10.9619	4.58743	6.60088e-06	0.000110642	3.44965
MED30	0.613649	7.49061	-4.58369	6.71209e-06	0.000112055	3.43394
GULP1	0.63282	9.04326	-4.57884	6.85922e-06	0.000113963	3.41355
SNORA42	-1.15472	11.3913	4.5719	7.07522e-06	0.000116898	3.38441
ROMO1	-0.815403	10.1306	4.57016	7.13013e-06	0.000117433	3.37714
NBPF11	-1.21351	11.6229	4.56388	7.33273e-06	0.000120104	3.3508
DAPL1	-0.952853	11.0837	4.56151	7.41049e-06	0.000120997	3.34089
SNORD67	-1.10468	11.3576	4.5545	7.64528e-06	0.000124149	3.31157
HOXA13	0.708001	8.57909	-4.55229	7.72096e-06	0.000125208	3.30231
NUCKS1	-0.641154	10.9946	4.54741	7.88999e-06	0.000127725	3.28196
LOC728037	-0.592472	8.10166	4.54365	8.02308e-06	0.000129577	3.26625
MIR612	-0.93395	10.0423	4.53803	8.22572e-06	0.00013203	3.24281
TMEM194B	-0.927942	10.3237	4.5375	8.24499e-06	0.000132237	3.24061
SPRR2B	-0.689506	7.38432	4.53552	8.31745e-06	0.000133297	3.23239
MGC29506	-0.648473	10.2879	4.53497	8.3381e-06	0.000133525	3.23006
L2HGDH	-0.747299	9.29544	4.52763	8.61351e-06	0.000137618	3.19953
IL1F9	-0.807987	8.017	4.52309	8.78832e-06	0.000140088	3.18066
KRT78	-0.806826	10.8683	4.52029	8.89783e-06	0.000141305	3.16903
NTRK2	-0.654892	9.47493	4.52027	8.8986e-06	0.000141305	3.16895
CHIC2	0.742431	9.07207	-4.50873	9.36392e-06	0.000147904	3.12108
CD1A	-0.747268	8.97905	4.50705	9.43344e-06	0.000148664	3.11413
LOC791120	-1.18988	11.6428	4.50367	9.57525e-06	0.000150671	3.10012
LRRC37B2	-0.822177	10.0139	4.49495	9.95023e-06	0.000155513	3.06406
LOC100128731	-1.0284	11.0315	4.49447	9.97137e-06	0.000155727	3.06206
SNORA75	-0.908623	10.2673	4.49278	1.00455e-05	0.00015665	3.05511
SPINK5	-0.844253	9.79921	4.49214	1.00741e-05	0.000156977	3.05244
MAPK15	0.768649	8.90521	-4.48982	1.01773e-05	0.000158349	3.04287
RHOU	-1.03035	10.8484	4.48795	1.02616e-05	0.000159303	3.03513
SNORD97	-0.886633	10.2548	4.48676	1.03153e-05	0.000160018	3.03023
BREA2	-0.586935	8.19245	4.48297	1.04887e-05	0.000162465	3.01458
SCARNA21	-1.04193	11.128	4.478	1.07197e-05	0.000164939	2.99413
LOC100190986	-0.614493	9.22035	4.47433	1.08937e-05	0.000167369	2.97902
SCARNA5	-0.859834	10.0453	4.47035	1.10856e-05	0.000169318	2.96264
MEX3D	-1.2386	11.8744	4.4696	1.11224e-05	0.000169755	2.95953
MUC21	-0.587235	7.54265	4.46717	1.12412e-05	0.000170942	2.94955
KRT14	-0.957756	12.4087	4.46147	1.15253e-05	0.000174879	2.92613
GPX8	-1.21801	12.0158	4.44526	1.23712e-05	0.000185551	2.85969
KIAA1271	-0.899523	10.4413	4.44304	1.24918e-05	0.000187089	2.85059
SCARNA13	-1.08266	11.2205	4.43698	1.28262e-05	0.000191308	2.82581
SCARNA7	-0.702492	9.70113	4.42464	1.35333e-05	0.000199671	2.77549
C12ORF54	-0.728801	8.55398	4.42245	1.36633e-05	0.000201304	2.76652
AQP7	0.685326	7.81926	-4.41677	1.40044e-05	0.000205168	2.7434
SNORD8	-1.00281	10.8351	4.41314	1.42266e-05	0.000207838	2.72865
PHRF1	-0.666886	11.1399	4.40736	1.45876e-05	0.000212218	2.70516
PTAR1	-0.81026	9.45674	4.40436	1.47785e-05	0.000214251	2.69297
PAWR	-0.63597	9.28891	4.40219	1.49183e-05	0.000215673	2.68414
SNORA39	-0.981366	10.6133	4.39966	1.50825e-05	0.000217293	2.67388
SNORA49	-0.804968	10.2108	4.39893	1.513e-05	0.000217826	2.67094
ERAP2	-0.797937	9.29863	4.39788	1.5199e-05	0.000218669	2.66667
MIR604	-0.862165	10.4804	4.37797	1.65633e-05	0.000235368	2.58612
C19ORF60	-0.674666	9.21041	4.37612	1.66964e-05	0.000236614	2.57863
SERPINB8	-0.614851	9.35679	4.36692	1.73708e-05	0.000244672	2.54153
WASH2P	-0.640754	9.43534	4.36582	1.74528e-05	0.000245495	2.53712
RRP7B	-0.835315	11.1162	4.35706	1.8123e-05	0.000253212	2.50183
KAT2B	-0.725063	8.59729	4.35412	1.8353e-05	0.000255658	2.49002
SNORA2B	-0.750179	9.98816	4.35274	1.8462e-05	0.000256399	2.48447
EIF3L	-0.66668	11.0526	4.33929	1.95571e-05	0.00026945	2.43052
ZNF672	0.757458	8.47516	-4.33558	1.98703e-05	0.000273404	2.41564
MIR886	-1.02683	10.999	4.31442	2.17484e-05	0.000296307	2.33112
HOXB9	0.644991	8.20991	-4.30844	2.23101e-05	0.000302378	2.30726
SCARNA4	-0.759113	9.83387	4.3047	2.26674e-05	0.000306024	2.29239
SPDEF	0.798976	8.71824	-4.30359	2.27746e-05	0.000306919	2.28798
NCRNA00085	-0.950907	10.7564	4.30356	2.27779e-05	0.000306919	2.28785
SNRNP25	-0.750152	9.73195	4.30228	2.29018e-05	0.000308389	2.28277
CBX4	0.672226	8.76698	-4.28605	2.45351e-05	0.000326789	2.21833
GLI2	0.637916	9.35094	-4.27744	2.5447e-05	0.000337424	2.1842
RNU1F1	-0.87738	10.5271	4.27495	2.57161e-05	0.000340342	2.17437
HIST1H2BN	-0.747586	9.40065	4.26317	2.70283e-05	0.000354281	2.12784
SNORA71C	-0.714424	9.48354	4.26302	2.70457e-05	0.000354281	2.12724
LOC440957	-0.702925	9.52549	4.26232	2.71256e-05	0.000354711	2.12448
RNASE7	-0.900045	9.59508	4.24255	2.94811e-05	0.000380495	2.04666
KCNS1	-0.64201	11.6562	4.23754	3.01075e-05	0.000387378	2.02701
SLC22A11	0.596172	8.03706	-4.2187	3.25825e-05	0.000415178	1.95321
TEX264	0.687819	7.53179	-4.19812	3.55077e-05	0.000445301	1.87293
LOC100190939	-0.805729	10.2861	4.19311	3.62556e-05	0.000452771	1.85347
KIF1A	1.01002	8.9042	-4.18572	3.7389e-05	0.000463587	1.82474
SNORA18	-0.719113	9.86205	4.17723	3.87308e-05	0.000477099	1.79184
DNASE1L3	-0.670127	8.34446	4.17152	3.96597e-05	0.000487676	1.76973
SPNS2	-0.708934	9.01607	4.16629	4.05289e-05	0.000497124	1.7495
SNORA68	-0.61981	9.55163	4.16509	4.07314e-05	0.000498382	1.74485
HKDC1	0.606074	7.73841	-4.15914	4.17464e-05	0.000508232	1.72189
CLASP1	0.624531	8.40801	-4.1517	4.30506e-05	0.000522886	1.69319
FOXA3	0.792746	8.18477	-4.13969	4.52392e-05	0.00054306	1.64695
CCDC15	-0.824947	10.0699	4.13846	4.54681e-05	0.000545251	1.64224
FAM193B	-0.745501	10.0903	4.13484	4.61525e-05	0.000551552	1.62832
SNORA71A	-0.759193	9.46996	4.13393	4.6325e-05	0.000553295	1.62484
ACY3	0.592633	8.03501	-4.13047	4.699e-05	0.000558993	1.61155
TMEM88	0.739806	9.28092	-4.12945	4.71871e-05	0.000560377	1.60765
DIO3OS	-1.03909	11.2716	4.12194	4.8668e-05	0.00057436	1.57884
MGC3020	-0.6725	8.79436	4.11834	4.93928e-05	0.000581924	1.56507
PTCH1	0.590453	8.29017	-4.11425	5.02275e-05	0.000590088	1.54945
GPR172B	-0.698754	8.98895	4.11368	5.03456e-05	0.00059095	1.54726
ECSCR	-0.823253	10.3008	4.10946	5.1224e-05	0.000600439	1.53114
HSPB7	0.70994	8.94486	-4.10788	5.15575e-05	0.00060333	1.5251
ZNF252	-0.754695	9.71277	4.10629	5.18933e-05	0.000606138	1.51905
C19ORF51	0.768012	9.05983	-4.10261	5.26821e-05	0.000614074	1.50499
LOC401720	-0.742343	9.92431	4.09978	5.32942e-05	0.000619889	1.49423
SNORD91B	-0.676143	9.60906	4.09737	5.38229e-05	0.000624814	1.48503
LOR	-0.623713	8.90171	4.08684	5.61879e-05	0.000647327	1.44498
C11ORF9	0.719076	8.99762	-4.08395	5.68549e-05	0.00065254	1.43399
SNORA20	-0.679312	9.59637	4.07652	5.8603e-05	0.00066776	1.40579
C2ORF70	0.768009	8.15067	-4.07021	6.01265e-05	0.000682133	1.3819
SNORA74B	-0.692511	9.62132	4.05374	6.42844e-05	0.00072222	1.31966
NUDT16P	-0.656727	9.29273	4.04661	6.61684e-05	0.00074019	1.29278
SELL	-0.601244	9.50969	4.03981	6.80135e-05	0.000757168	1.26719
FLJ45340	-0.834972	10.5211	4.01964	7.378e-05	0.000809248	1.1915
LRRC26	0.642257	10.7692	-4.01252	7.5925e-05	0.000826245	1.16485
MORF4L2	-0.764433	10.2398	4.00789	7.73489e-05	0.000839108	1.14758
YPEL3	0.817989	9.55577	-4.00395	7.85843e-05	0.000849854	1.13285
MIR648	-0.657738	9.33334	3.99625	8.10482e-05	0.000869274	1.10415
LOC92249	-0.92979	10.8913	3.98834	8.36576e-05	0.000893042	1.0747
SNORA3	-0.825464	10.4793	3.95998	9.3677e-05	0.000981958	0.969628
SNORA77	-0.810038	10.3042	3.95309	9.62811e-05	0.00100319	0.94417
SIGLEC14	-0.656138	8.01209	3.94239	0.000100456	0.00103786	0.904766
FLJ25996	-0.803222	10.3189	3.89118	0.000122934	0.00122687	0.717461
LOC729617	-0.607492	9.30095	3.88215	0.000127363	0.00125899	0.684661
KRT9	-0.655346	10.2251	3.8809	0.000127992	0.00126341	0.680096
SBSN	-1.08058	9.52899	3.87957	0.000128659	0.0012688	0.675275
LOC552889	-0.649269	9.5483	3.87405	0.000131465	0.00129218	0.655285
PDXDC1	-0.759641	10.1901	3.84014	0.000150032	0.00144267	0.532932
HOXA11AS	-0.793641	10.5066	3.83802	0.000151267	0.0014532	0.525344
SCARNA17	-0.648309	9.60634	3.80966	0.000168805	0.00158511	0.423839
LIF	0.61053	9.3722	-3.79703	0.000177219	0.00164556	0.378851
NPW	-0.972514	11.3439	3.79375	0.000179471	0.00166277	0.367175
RP9P	-0.645288	9.59958	3.79234	0.000180447	0.00166884	0.36216
TCEAL2	0.667792	10.5198	-3.77049	0.000196216	0.00177756	0.284727
ANO1	-0.718142	10.0561	3.7699	0.000196657	0.0017802	0.282651
PPP2CB	-0.653987	10.4203	3.74548	0.000215856	0.00191874	0.196613
CALML5	-0.776986	9.55181	3.72225	0.000235746	0.00206035	0.115256
MYBPHL	-0.71195	9.47518	3.66572	0.000291616	0.00244595	-0.0808321
C10ORF81	0.773607	10.0122	-3.65884	0.000299211	0.0025016	-0.104516
SIX3	0.615212	8.37142	-3.64324	0.000317125	0.00262605	-0.158056
SCARNA6	-0.704268	9.9694	3.63675	0.000324876	0.00267534	-0.180285
C4ORF7	-0.587167	7.4866	3.59201	0.000383308	0.00305034	-0.332409
SNORD53	-0.601186	9.52467	3.5881	0.000388856	0.00308388	-0.345616
FLJ35258	-0.681031	9.99006	3.56944	0.00041641	0.00326509	-0.408514
SCARNA3	-0.591955	9.5041	3.47883	0.000578214	0.00424295	-0.709575
CRNN	-0.894763	9.69843	3.46981	0.000597191	0.00436222	-0.739141
PROM1	0.768188	11.3514	-3.41716	0.000720158	0.00508403	-0.910382
VTRNA1-2	-0.726638	9.90485	3.41055	0.000737184	0.00517945	-0.931732
GCNT3	0.651217	10.4018	-3.38673	0.000801643	0.00554071	-1.00827
CA9	0.737943	8.9169	-3.32575	0.000991377	0.00657067	-1.20195
C1ORF110	-0.706797	11.0607	3.26595	0.00121738	0.00775027	-1.38874
WASH3P	-0.606951	9.06675	3.25496	0.00126377	0.00798079	-1.42271
ERN2	0.605187	11.3717	-3.13088	0.00191458	0.011174	-1.79896
MAGED4	-0.630311	10.1459	3.10263	0.00210074	0.0120311	-1.88272
PIGR	0.690138	11.084	-2.99347	0.00298764	0.0157221	-2.19965
APOBEC3A	-0.608219	11.9527	2.89326	0.00409186	0.0200859	-2.48119
KIAA1324	0.652638	10.3184	-2.82933	0.00497907	0.0234831	-2.65609
CYTH2	-0.640726	10.2595	2.82155	0.00509814	0.0238662	-2.67711
