# Supplementary material for: Definition of immune molecular subtypes with distinct immune microenvironment, recurrence, and PANoptosis features to aid clinical therapeutic decision-making
Source: Front Genet. 2022 Oct 13;13:1007108. doi: 10.3389/fgene.2022.1007108 (PMC9606342; doi:10.3389/fgene.2022.1007108)
Supplement: Supplementary file 8 [file Table1.XLSX]

## Sheet: TCGA
Samples	DFS.time	DFS	Age	T.Stage	N.Stage	M.Stage	Stage	Grade	Cluster	Age1	HPV	Immune.Subtype	tmb	log2tmb
TCGA-2W-A8YY-01	533	0	51	T2	N0	M0	I	G3	IC2	>45	NA	C1	258.053	8.0171
TCGA-4J-AA1J-01	542	0	31	T1	N0	M0	I	G3	IC2	<=45	NA	C2	3.02632	2.00946
TCGA-BI-A0VS-01	1735	0	48	T1	N0	M0	I	G3	IC2	>45	positive	C2	2.68421	1.88136
TCGA-BI-A20A-01	720	0	49	T1	N0	M0	I	G3	IC2	>45	positive	C2	1.60526	1.38143
TCGA-C5-A1BE-01	1674	1	64	T1	N1	NA	I	G2	IC2	>45	positive	C2	1.68421	1.4245
TCGA-C5-A1BF-01	93	1	46	NA	N0	NA	I	G1	IC1	>45	positive	C1	1.63158	1.39593
TCGA-C5-A1BI-01	1112	0	31	NA	NA	NA	III	G2	IC2	<=45	positive	C2	2.63158	1.8606
TCGA-C5-A1BJ-01	4385	0	34	NA	NA	NA	II	G2	IC2	<=45	positive	C2	3.5	2.16993
TCGA-C5-A1BK-01	5385	0	36	T1	N0	NA	I	G2	IC2	<=45	positive	C2	3.84211	2.27563
TCGA-C5-A1BL-01	5271	0	32	NA	NA	NA	I	G2	IC2	<=45	positive	C2	5.05263	2.59756
TCGA-C5-A1BM-01	2520	0	78	T2	N1	NA	I	G2	IC2	>45	positive	C2	3.13158	2.04669
TCGA-C5-A1M5-01	693	1	53	T1	N0	M0	I	G2	IC1	>45	positive	C2	1.57895	1.36678
TCGA-C5-A1M6-01	316	1	55	NA	NA	NA	II	G3	IC1	>45	positive	C1	3.26316	2.09192
TCGA-C5-A1M7-01	1409	0	37	T1	N0	NA	I	G2	IC2	<=45	positive	C2	2.55263	1.82889
TCGA-C5-A1M8-01	919	0	43	T1	N0	NA	I	G2	IC2	<=45	positive	C2	1.57895	1.36678
TCGA-C5-A1M9-01	555	1	46	T3	N1	M0	I	G3	IC1	>45	positive	C2	1.13158	1.09192
TCGA-C5-A1ME-01	1756	0	40	T1	N0	M0	I	G1	IC1	<=45	positive	C1	1.42105	1.27563
TCGA-C5-A1MF-01	1617	0	49	T1	N0	NA	I	G2	IC1	>45	positive	C2	2.21053	1.68281
TCGA-C5-A1MH-01	178	1	71	NA	NA	NA	III	G3	IC2	>45	positive	C2	10.9737	3.5818
TCGA-C5-A1MI-01	805	1	50	T1	N1	M0	I	G2	IC1	>45	positive	C2	1.26316	1.17834
TCGA-C5-A1MN-01	1245	0	42	NA	NA	NA	III	G2	IC2	<=45	positive	C2	3.52632	2.17834
TCGA-C5-A1MP-01	109	0	34	T1	N1	NA	I	G3	IC2	<=45	positive	C2	1.05263	1.03747
TCGA-C5-A1MQ-01	1031	0	35	T2	N0	M0	II	G2	IC1	<=45	NA	C2	1.15789	1.10962
TCGA-C5-A2LS-01	1345	0	37	T1	N0	M0	I	G1	IC1	<=45	positive	C1	1.05263	1.03747
TCGA-C5-A2LT-01	2226	0	38	T1	N0	M0	I	G3	IC1	<=45	positive	C1	0.815789	0.860597
TCGA-C5-A2LV-01	2234	0	36	T1	N1	NA	I	G3	IC1	<=45	positive	C2	1.5	1.32193
TCGA-C5-A2LX-01	2526	0	54	T2	N1	NA	I	G2	IC2	>45	positive	C2	4.57895	2.47999
TCGA-C5-A2LY-01	2383	0	30	T1	N0	M0	I	G2	IC2	<=45	positive	C2	2.15789	1.65896
TCGA-C5-A2LZ-01	2893	1	65	NA	NA	NA	III	G2	IC2	>45	positive	C2	NA	NA
TCGA-C5-A2M1-01	1169	0	37	T1	N0	NA	I	G2	IC1	<=45	positive	C2	2.21053	1.68281
TCGA-C5-A3HD-01	1582	0	51	NA	NA	NA	II	G2	IC2	>45	positive	C2	NA	NA
TCGA-C5-A3HL-01	621	0	76	T1	N0	NA	I	G2	IC2	>45	positive	C1	NA	NA
TCGA-C5-A7CM-01	619	0	35	NA	NA	NA	I	G2	IC1	<=45	positive	C1	0.342105	0.424498
TCGA-C5-A7CO-01	4482	0	68	NA	NA	NA	I	G2	IC2	>45	NA	C2	2.65789	1.87101
TCGA-C5-A7UE-01	4738	0	45	NA	NA	NA	I	G2	IC2	<=45	positive	C2	3.94737	2.30666
TCGA-DG-A2KJ-01	2893	0	50	T1	N1	M0	III	G3	IC1	>45	positive	C2	1.86842	1.52026
TCGA-DG-A2KK-01	2496	0	51	T1	N1	M0	III	G3	IC1	>45	positive	C1	7.44737	3.0785
TCGA-DG-A2KL-01	1367	0	53	T2	N0	M0	II	G1	IC2	>45	positive	C1	3.89474	2.29123
TCGA-DG-A2KM-01	1946	0	46	T1	N1	M0	I	G2	IC2	>45	positive	C2	4.18421	2.37412
TCGA-DR-A0ZL-01	2669	0	53	T1	N0	M0	I	G3	IC2	>45	positive	C1	1.57895	1.36678
TCGA-DR-A0ZM-01	1791	0	61	T2	N0	M0	III	G2	IC2	>45	negative	C2	27.3421	4.82488
TCGA-DS-A0VL-01	81	0	25	T1	N0	M0	I	G2	IC2	<=45	positive	C2	1.63158	1.39593
TCGA-DS-A0VM-01	868	1	51	T1	N1	M0	I	G3	IC1	>45	positive	C2	6.63158	2.93198
TCGA-DS-A0VN-01	3609	0	47	T1	N0	M0	I	G2	IC2	>45	positive	C2	3.07895	2.0282
TCGA-DS-A1OB-01	652	1	45	T1	N1	M0	I	G2	IC2	<=45	NA	C2	31.3158	5.01417
TCGA-DS-A1OC-01	376	0	47	T1	N1	M0	I	G2	IC2	>45	NA	C2	22.8684	4.57703
TCGA-DS-A1OD-01	3874	0	49	T1	N0	M0	I	G3	IC2	>45	NA	C2	15.5789	4.05128
TCGA-DS-A3LQ-01	699	0	46	T3	N1	M0	III	G3	IC2	>45	positive	C2	0.894737	0.921997
TCGA-DS-A5RQ-01	512	0	80	T1	N0	NA	I	G2	IC2	>45	positive	C2	2.23684	1.69459
TCGA-DS-A7WH-01	533	0	34	T1	N0	NA	I	G2	IC1	<=45	NA	C1	2.39474	1.7633
TCGA-DS-A7WI-01	206	1	43	T2	N1	NA	II	G2	IC1	<=45	NA	C2	0.763158	0.818162
TCGA-EA-A1QS-01	1203	0	46	T1	N0	M0	I	G2	IC2	>45	positive	C1	1.42105	1.27563
TCGA-EA-A1QT-01	1243	0	47	T1	N0	M0	I	G2	IC2	>45	positive	C2	1.71053	1.43857
TCGA-EA-A3HQ-01	1136	0	60	T2	N0	M0	II	G2	IC2	>45	positive	C2	2.07895	1.62244
TCGA-EA-A3HR-01	940	0	57	T2	N0	M0	II	G2	IC2	>45	positive	C1	1.55263	1.35199
TCGA-EA-A3HS-01	959	0	35	T1	N0	M0	I	G1	IC2	<=45	NA	C2	16.8947	4.16146
TCGA-EA-A3HT-01	954	0	68	T1	N0	M0	I	G1	IC2	>45	positive	C1	2.26316	1.70627
TCGA-EA-A3HU-01	1013	0	43	T2	N0	M0	II	G2	IC2	<=45	positive	C2	24.5789	4.67688
TCGA-EA-A3QD-01	397	0	59	T1	N1	M0	III	G3	IC2	>45	positive	C2	2.28947	1.71786
TCGA-EA-A3QE-01	761	0	45	T1	N0	M0	I	G2	IC2	<=45	positive	C2	1.42105	1.27563
TCGA-EA-A3Y4-01	1122	0	40	T1	N0	M0	I	G3	IC1	<=45	positive	C2	3.05263	2.01886
TCGA-EA-A410-01	803	0	51	T2	N0	M0	II	G2	IC1	>45	negative	C1	36.6316	5.23387
TCGA-EA-A411-01	747	0	50	T1	N0	M0	I	G2	IC2	>45	positive	C1	1.42105	1.27563
TCGA-EA-A439-01	316	1	50	T2	N0	M0	II	G3	IC1	>45	positive	C2	2.34211	1.74076
TCGA-EA-A43B-01	791	0	43	T1	N0	M0	I	G2	IC1	<=45	positive	C2	4.36842	2.4245
TCGA-EA-A4BA-01	755	0	49	T1	N0	M0	I	G2	IC1	>45	negative	C1	NA	NA
TCGA-EA-A556-01	453	0	38	T1	N0	M0	I	G3	IC1	<=45	negative	C2	NA	NA
TCGA-EA-A5FO-01	815	0	59	T1	N0	M0	I	G2	IC1	>45	positive	C1	1.73684	1.45251
TCGA-EA-A5O9-01	788	0	39	T1	N0	M0	I	G2	IC1	<=45	positive	C2	1.28947	1.19502
TCGA-EA-A5ZD-01	830	0	40	T1	N0	M0	I	G2	IC2	<=45	positive	C2	0.552632	0.634716
TCGA-EA-A5ZE-01	425	1	54	T1	N0	M0	I	G3	IC1	>45	positive	C2	1.26316	1.17834
TCGA-EA-A5ZF-01	440	1	56	T1	NA	M0	I	G2	IC1	>45	positive	C1	1.60526	1.38143
TCGA-EA-A6QX-01	730	0	49	T1	N1	M0	III	G3	IC1	>45	positive	C2	1.44737	1.29123
TCGA-EA-A78R-01	410	0	54	T1	NA	M0	I	G2	IC2	>45	positive	C2	1.39474	1.25987
TCGA-EA-A97N-01	11	0	38	T1	N0	M0	I	G2	IC2	<=45	NA	C2	2.52632	1.81816
TCGA-EK-A2H0-01	1847	0	24	NA	NA	NA	II	G3	IC1	<=45	positive	C2	4	2.32193
TCGA-EK-A2IR-01	3442	0	48	T1	N0	NA	I	G3	IC2	>45	NA	C1	NA	NA
TCGA-EX-A1H5-01	619	0	58	T2	N1	NA	II	G3	IC2	>45	positive	C2	1.02632	1.01886
TCGA-EX-A1H6-01	241	0	38	T1	N0	NA	I	G1	IC1	<=45	positive	C2	2.15789	1.65896
TCGA-EX-A3L1-01	463	0	32	T2	N0	M0	II	G3	IC1	<=45	positive	C1	0.868421	0.90182
TCGA-EX-A69L-01	602	0	41	T1	N0	M0	I	G3	IC2	<=45	positive	C2	1.34211	1.22781
TCGA-EX-A69M-01	253	0	62	T1	N0	M0	I	G3	IC1	>45	positive	C2	1.18421	1.12711
TCGA-EX-A8YF-01	396	1	44	T2	N0	M0	I	G3	IC1	<=45	NA	C2	1.05263	1.03747
TCGA-FU-A23K-01	372	0	28	T1	N1	NA	III	G3	IC1	<=45	positive	C2	2.31579	1.72935
TCGA-FU-A23L-01	725	0	60	T2	N0	NA	II	G3	IC2	>45	positive	C2	3.81579	2.26777
TCGA-FU-A2QG-01	579	0	29	T1	N0	NA	I	G2	IC1	<=45	positive	C2	1.89474	1.53343
TCGA-FU-A3EO-01	490	0	55	T2	N0	NA	II	G2	IC1	>45	positive	C2	1.21053	1.14439
TCGA-FU-A3HY-01	954	0	47	T1	N1	NA	I	G2	IC2	>45	positive	C1	4.13158	2.3594
TCGA-FU-A3HZ-01	1103	0	64	T2	N0	M0	II	G3	IC1	>45	NA	NA	49.2632	5.65143
TCGA-FU-A3TQ-01	795	0	55	T2	N1	NA	III	G2	IC2	>45	positive	C2	1.39474	1.25987
TCGA-FU-A3WB-01	491	0	43	T2	N0	NA	II	G2	IC2	<=45	positive	C2	1.73684	1.45251
TCGA-FU-A3YQ-01	861	0	35	T1	N0	NA	I	G1	IC2	<=45	positive	C2	1.84211	1.50696
TCGA-FU-A40J-01	426	0	38	T2	N1	NA	III	G3	IC1	<=45	positive	C2	4.89474	2.55943
TCGA-FU-A57G-01	1078	0	49	T1	N0	NA	I	G2	IC1	>45	negative	C1	NA	NA
TCGA-FU-A5XV-01	321	0	32	T1	N1	NA	III	G3	IC2	<=45	positive	C2	2.21053	1.68281
TCGA-GH-A9DA-01	540	0	27	T1	N0	NA	I	G3	IC1	<=45	NA	C1	1.63158	1.39593
TCGA-HM-A3JJ-01	385	1	40	T1	N1	NA	I	G3	IC2	<=45	positive	C2	1.57895	1.36678
TCGA-HM-A3JK-01	632	0	64	T2	N1	NA	II	G3	IC2	>45	positive	C1	1.28947	1.19502
TCGA-HM-A4S6-01	454	0	51	T1	N1	NA	III	G3	IC2	>45	positive	C2	NA	NA
TCGA-IR-A3L7-01	4483	0	37	T1	N0	M0	I	G3	IC1	<=45	positive	C1	0.684211	0.752072
TCGA-IR-A3LA-01	4172	0	60	T1	N0	M0	I	G3	IC1	>45	negative	C1	23	4.58496
TCGA-IR-A3LB-01	317	1	53	T1	N0	M0	I	G3	IC1	>45	positive	C2	1.26316	1.17834
TCGA-IR-A3LC-01	3935	0	40	T1	N0	M0	I	G3	IC2	<=45	positive	C2	1.05263	1.03747
TCGA-IR-A3LF-01	2949	0	64	T1	N0	M0	I	G2	IC1	>45	positive	C2	2.63158	1.8606
TCGA-IR-A3LH-01	2394	0	49	T2	N0	M0	II	G4	IC1	>45	positive	C2	17.5789	4.2156
TCGA-IR-A3LK-01	574	1	69	T1	N0	M0	I	G3	IC1	>45	positive	C2	29.5263	4.93198
TCGA-IR-A3LL-01	1106	0	60	T1	N0	M0	I	G2	IC2	>45	positive	C2	8.76316	3.28735
TCGA-JW-A5VG-01	834	0	35	T2	NA	NA	II	G3	IC1	<=45	positive	C2	0.921053	0.941897
TCGA-JW-A5VI-01	558	1	45	T2	NA	NA	II	G3	IC2	<=45	positive	C2	1.78947	1.47999
TCGA-JW-A5VK-01	623	0	43	T1	NA	NA	I	G3	IC2	<=45	positive	C1	1.15789	1.10962
TCGA-JW-A5VL-01	474	0	37	T1	NA	NA	I	G1	IC2	<=45	positive	NA	44.3158	5.50194
TCGA-JW-A69B-01	863	0	44	T1	NA	NA	I	NA	IC1	<=45	positive	C2	1.05263	1.03747
TCGA-JW-A852-01	252	0	42	T2	N1	NA	II	G2	IC2	<=45	NA	C2	2.23684	1.69459
TCGA-JW-AAVH-01	552	0	46	T1	N0	M0	I	G2	IC2	>45	NA	C1	2.36842	1.75207
TCGA-JX-A3PZ-01	491	1	25	T1	N0	M0	I	G2	IC1	<=45	positive	C1	1.26316	1.17834
TCGA-JX-A3Q0-01	6375	0	63	T3	N0	M0	III	G2	IC2	>45	positive	C2	15.6579	4.05813
TCGA-JX-A3Q8-01	1357	0	40	T1	N0	NA	I	G3	IC1	<=45	positive	C2	1.44737	1.29123
TCGA-JX-A5QV-01	636	0	37	T1	N0	M0	I	G3	IC2	<=45	positive	C2	1.18421	1.12711
TCGA-LP-A4AX-01	380	0	45	T1	N0	M0	I	G3	IC1	<=45	positive	C2	1.07895	1.05585
TCGA-LP-A5U2-01	9	0	30	T2	N1	NA	III	G3	IC1	<=45	positive	C2	4.89474	2.55943
TCGA-LP-A5U3-01	25	0	40	T1	N0	M0	I	G3	IC2	<=45	positive	C2	1	1
TCGA-LP-A7HU-01	406	0	53	T2	N0	M0	II	G3	IC1	>45	positive	C2	3.71053	2.23589
TCGA-MA-AA3W-01	685	0	54	T1	N1	M0	I	G3	IC2	>45	NA	C2	1.60526	1.38143
TCGA-MA-AA3X-01	617	0	50	T3	NA	NA	III	G2	IC2	>45	NA	C2	1.34211	1.22781
TCGA-MA-AA3Y-01	542	0	48	T1	N0	M0	I	G3	IC2	>45	NA	C2	3.57895	2.19502
TCGA-MA-AA3Z-01	595	0	43	T1	N0	M0	I	NA	IC2	<=45	NA	C2	3.84211	2.27563
TCGA-MA-AA42-01	259	0	75	T2	N0	M0	II	G3	IC2	>45	NA	C2	11.6316	3.65896
TCGA-MA-AA43-01	346	0	48	T3	NA	NA	III	G3	IC1	>45	NA	C1	1.65789	1.41028
TCGA-MU-A51Y-01	854	0	27	T2	N0	NA	II	G2	IC2	<=45	positive	C2	NA	NA
TCGA-MU-A8JM-01	607	0	46	T1	N0	NA	I	G2	IC1	>45	NA	C1	2.05263	1.61005
TCGA-MY-A5BE-01	1066	0	42	T1	N0	NA	I	G3	IC2	<=45	positive	C2	NA	NA
TCGA-MY-A913-01	524	0	28	NA	N0	M1	II	G3	IC1	<=45	NA	C2	3.65789	2.21968
TCGA-Q1-A5R1-01	474	0	32	T1	N0	NA	I	G2	IC1	<=45	positive	C1	1.44737	1.29123
TCGA-Q1-A5R3-01	485	0	56	NA	NA	NA	NA	G2	IC1	>45	positive	C2	1.47368	1.30666
TCGA-Q1-A6DV-01	491	0	36	T1	N0	M0	I	G2	IC1	<=45	positive	C1	0.789474	0.839535
TCGA-Q1-A73O-01	428	0	37	NA	NA	NA	I	NA	IC2	<=45	positive	C2	31.1316	5.00592
TCGA-Q1-A73P-01	483	0	45	T1	N0	NA	I	G1	IC1	<=45	positive	C2	5.55263	2.71207
TCGA-Q1-A73R-01	567	0	45	NA	NA	NA	I	NA	IC1	<=45	positive	C2	1.02632	1.01886
TCGA-Q1-A73S-01	688	0	33	T1	N1	NA	I	G2	IC2	<=45	positive	C1	0.5	0.584963
TCGA-R2-A69V-01	596	0	42	T1	N0	M0	I	G3	IC2	<=45	positive	C2	2.42105	1.77444
TCGA-RA-A741-01	444	0	34	NA	NA	NA	II	NA	IC2	<=45	positive	C2	0.894737	0.921997
TCGA-UC-A7PD-01	202	1	21	T1	N0	M0	I	G2	IC1	<=45	NA	C2	0.842105	0.881356
TCGA-UC-A7PI-01	778	1	44	T1	N0	NA	I	G1	IC1	<=45	NA	C2	1.34211	1.22781
TCGA-VS-A8EC-01	1415	0	55	T3	NA	M0	III	G2	IC2	>45	NA	C1	2.94737	1.98089
TCGA-VS-A8EG-01	1386	0	36	T1	NA	M0	I	NA	IC2	<=45	NA	C2	0.842105	0.881356
TCGA-VS-A8EH-01	986	0	56	T3	NA	M0	III	G2	IC2	>45	NA	C4	1.42105	1.27563
TCGA-VS-A8EI-01	729	0	38	T3	NA	M0	II	NA	IC1	<=45	NA	C2	2.97368	1.99048
TCGA-VS-A8EL-01	1992	0	38	T2	NA	M0	II	G3	IC2	<=45	NA	C2	7.42105	3.074
TCGA-VS-A8Q9-01	1630	0	79	NA	NA	NA	I	G2	IC1	>45	NA	C2	1.07895	1.05585
TCGA-VS-A8QA-01	1099	0	44	T1	N0	NA	I	NA	IC1	<=45	NA	C2	3.84211	2.27563
TCGA-VS-A8QF-01	1800	0	42	NA	NA	NA	II	G2	IC2	<=45	NA	C2	2.63158	1.8606
TCGA-VS-A94W-01	1243	0	39	T2	N1	NA	II	G2	IC2	<=45	NA	C2	1.5	1.32193
TCGA-VS-A94Z-01	1015	0	38	T2	NA	NA	II	G2	IC2	<=45	NA	C2	17.0789	4.17624
TCGA-VS-A952-01	1778	0	66	T1	N0	NA	I	G2	IC1	>45	NA	C1	2.65789	1.87101
TCGA-VS-A954-01	1714	0	67	T3	NA	NA	III	G2	IC2	>45	NA	C2	1.68421	1.4245
TCGA-VS-A957-01	1688	0	64	T1	NA	NA	I	G3	IC2	>45	NA	C2	1.60526	1.38143
TCGA-VS-A958-01	1525	0	46	T2	NA	NA	II	G2	IC2	>45	NA	C2	17.4737	4.2074
TCGA-VS-A959-01	1561	0	76	T2	NA	NA	II	G3	IC1	>45	NA	C2	5.76316	2.7577
TCGA-VS-A9U5-01	1535	0	57	T2	NA	NA	II	G3	IC2	>45	NA	C2	1.73684	1.45251
TCGA-VS-A9U7-01	1472	0	30	T1	N1	M0	I	G3	IC1	<=45	NA	C2	3.47368	2.16146
TCGA-VS-A9UB-01	911	0	54	T2	N0	NA	II	G3	IC1	>45	NA	C2	2.44737	1.7855
TCGA-VS-A9UD-01	739	0	73	T3	NA	NA	III	G2	IC2	>45	NA	C2	3.81579	2.26777
TCGA-VS-A9UI-01	1372	0	76	T2	NA	NA	II	NA	IC2	>45	NA	C2	3.05263	2.01886
TCGA-VS-A9UO-01	1456	0	43	T2	N0	NA	II	G2	IC1	<=45	NA	C4	1.18421	1.12711
TCGA-VS-A9UP-01	352	1	43	T2	NA	NA	II	G3	IC1	<=45	NA	C1	4.28947	2.40312
TCGA-VS-A9UQ-01	561	1	32	T1	N0	NA	I	G2	IC1	<=45	NA	C1	0.552632	0.634716
TCGA-VS-A9UR-01	675	1	53	T2	NA	NA	II	NA	IC1	>45	NA	C2	2.28947	1.71786
TCGA-VS-A9UT-01	482	0	72	T1	N1	NA	I	G3	IC2	>45	NA	C2	0.684211	0.752072
TCGA-VS-A9UU-01	442	0	42	T2	NA	NA	II	G1	IC2	<=45	NA	C2	1.5	1.32193
TCGA-VS-A9UZ-01	2044	0	61	T1	N0	NA	I	G2	IC1	>45	NA	C2	3.76316	2.25192
TCGA-VS-A9V0-01	475	1	58	T1	NA	NA	I	G3	IC1	>45	NA	C1	1.15789	1.10962
TCGA-VS-A9V2-01	555	0	29	T1	N0	NA	I	G2	IC2	<=45	NA	C2	1.02632	1.01886
TCGA-XS-A8TJ-01	890	0	41	T1	N1	M0	I	G2	IC2	<=45	NA	C2	2.23684	1.69459
TCGA-ZJ-A8QQ-01	2056	0	24	T1	N0	M0	II	NA	IC1	<=45	NA	C2	NA	NA

## Sheet: GSE44001
Samples	Cluster	DFS.time	DFS	Stage
GSM1076341	IC1	2148.9	0	I
GSM1076342	IC1	3111.9	0	I
GSM1076343	IC1	977.1	0	I
GSM1076344	IC1	2834.1	0	I
GSM1076345	IC2	2568	0	I
GSM1076346	IC2	2654.1	0	I
GSM1076347	IC1	2016.9	0	I
GSM1076348	IC1	1098	1	I
GSM1076349	IC2	2949.9	0	I
GSM1076350	IC1	2535	0	I
GSM1076351	IC2	2640.9	1	I
GSM1076352	IC2	1983	0	I
GSM1076353	IC1	2633.1	0	I
GSM1076354	IC1	2552.1	0	I
GSM1076355	IC1	1515	0	I
GSM1076356	IC2	2106.9	0	I
GSM1076357	IC1	1239	0	I
GSM1076358	IC1	548.1	1	I
GSM1076359	IC1	1382.1	0	I
GSM1076360	IC2	2540.1	0	I
GSM1076361	IC2	2550.9	0	I
GSM1076362	IC1	1601.1	1	II
GSM1076363	IC2	2154.9	0	I
GSM1076364	IC2	2414.1	0	I
GSM1076365	IC1	2399.1	0	I
GSM1076366	IC2	2273.1	0	I
GSM1076367	IC1	2337.9	0	I
GSM1076368	IC1	1022.1	0	I
GSM1076369	IC2	1614.9	1	I
GSM1076370	IC1	2169.9	0	I
GSM1076371	IC1	2169.9	0	I
GSM1076372	IC1	1758	0	I
GSM1076373	IC2	1943.1	0	I
GSM1076374	IC2	2033.1	0	I
GSM1076375	IC2	1938.9	0	I
GSM1076376	IC1	729	0	I
GSM1076377	IC2	1944.9	0	I
GSM1076378	IC1	1913.1	0	I
GSM1076379	IC1	1161	0	II
GSM1076380	IC1	1521	0	I
GSM1076381	IC1	1794	0	I
GSM1076382	IC2	1146.9	0	I
GSM1076383	IC1	1652.1	0	I
GSM1076384	IC2	1650.9	0	I
GSM1076385	IC1	1718.1	0	I
GSM1076386	IC1	1497	0	II
GSM1076387	IC1	1197	0	II
GSM1076388	IC2	1527.9	0	I
GSM1076389	IC2	1352.1	0	I
GSM1076390	IC2	647.1	0	I
GSM1076391	IC1	1482	0	I
GSM1076392	IC1	986.1	0	I
GSM1076393	IC2	1383.9	0	I
GSM1076394	IC1	594.9	1	I
GSM1076395	IC2	1379.1	0	I
GSM1076396	IC2	1287	0	I
GSM1076397	IC2	1269.9	0	I
GSM1076398	IC2	348	1	II
GSM1076399	IC2	1131.9	0	II
GSM1076400	IC2	1160.1	0	I
GSM1076401	IC2	1233	0	I
GSM1076402	IC2	1092	0	I
GSM1076403	IC1	1010.1	0	I
GSM1076404	IC2	888.9	0	I
GSM1076405	IC2	960	0	I
GSM1076406	IC2	1049.1	0	I
GSM1076407	IC1	867.9	0	I
GSM1076408	IC2	891.9	0	I
GSM1076409	IC2	783.9	0	I
GSM1076410	IC1	687	0	II
GSM1076411	IC1	675	0	I
GSM1076412	IC2	1128.9	0	I
GSM1076413	IC2	986.1	0	I
GSM1076414	IC2	993	0	I
GSM1076415	IC2	2991	0	II
GSM1076416	IC2	762	1	I
GSM1076417	IC1	2753.1	0	I
GSM1076418	IC2	740.1	0	I
GSM1076419	IC1	2232	0	I
GSM1076420	IC1	2820	0	I
GSM1076421	IC2	1860.9	0	I
GSM1076422	IC1	2568.9	0	I
GSM1076423	IC2	2598	0	I
GSM1076424	IC2	2324.1	0	II
GSM1076425	IC1	657.9	1	II
GSM1076426	IC2	2393.1	0	II
GSM1076427	IC2	2226.9	0	I
GSM1076428	IC2	1544.1	0	I
GSM1076429	IC2	2231.1	0	I
GSM1076430	IC1	2042.1	0	I
GSM1076431	IC1	1010.1	1	I
GSM1076432	IC1	105	0	I
GSM1076433	IC1	321.9	1	I
GSM1076434	IC1	1871.1	0	I
GSM1076435	IC1	1638.9	0	I
GSM1076436	IC1	639	1	I
GSM1076437	IC1	1104.9	0	I
GSM1076438	IC1	12.9	0	II
GSM1076439	IC1	1865.1	0	I
GSM1076440	IC2	1760.1	0	I
GSM1076441	IC2	1824.9	0	I
GSM1076442	IC2	1101.9	1	II
GSM1076443	IC2	911.1	0	II
GSM1076444	IC1	1478.1	0	II
GSM1076445	IC1	1680	0	I
GSM1076446	IC1	1533.9	0	I
GSM1076447	IC2	1589.1	0	II
GSM1076448	IC2	1646.1	0	I
GSM1076449	IC1	978.9	0	I
GSM1076450	IC1	1680.9	0	I
GSM1076451	IC1	1278.9	0	I
GSM1076452	IC2	1424.1	0	I
GSM1076453	IC1	1221.9	0	I
GSM1076454	IC1	1329	0	I
GSM1076455	IC1	1124.1	0	I
GSM1076456	IC2	1091.1	0	II
GSM1076457	IC2	356.1	1	I
GSM1076458	IC2	1013.1	0	I
GSM1076459	IC2	1197	0	I
GSM1076460	IC2	936.9	0	I
GSM1076461	IC1	1120.8	0	I
GSM1076462	IC1	476.1	0	I
GSM1076463	IC2	474	0	I
GSM1076464	IC2	303.6	0	I
GSM1076465	IC1	711.9	0	I
GSM1076466	IC2	222.9	0	I
GSM1076467	IC2	611.1	0	I
GSM1076468	IC2	437.1	0	I
GSM1076469	IC2	744	0	II
GSM1076470	IC2	1161	0	I
GSM1076471	IC2	1070.1	0	I
GSM1076472	IC1	2015.1	0	I
GSM1076473	IC2	3123.9	0	II
GSM1076474	IC2	2576.1	0	I
GSM1076475	IC1	3018	0	I
GSM1076476	IC2	201.9	0	I
GSM1076477	IC2	2786.1	0	I
GSM1076478	IC2	369	0	II
GSM1076479	IC1	2772	0	II
GSM1076480	IC2	2376	0	I
GSM1076481	IC2	906	0	I
GSM1076482	IC2	2841	0	I
GSM1076483	IC1	2603.1	0	I
GSM1076484	IC2	222	1	I
GSM1076485	IC2	795.9	0	I
GSM1076486	IC2	185.1	1	II
GSM1076487	IC1	2810.1	0	I
GSM1076488	IC1	651.9	0	I
GSM1076489	IC1	1581	1	I
GSM1076490	IC1	1947.9	0	I
GSM1076491	IC2	2381.1	0	II
GSM1076492	IC2	2550	0	I
GSM1076493	IC2	2595	0	I
GSM1076494	IC1	2330.1	0	I
GSM1076495	IC2	1833.9	0	I
GSM1076496	IC2	1440.9	0	II
GSM1076497	IC2	1269	0	I
GSM1076498	IC2	1944	0	II
GSM1076499	IC2	2157.9	0	I
GSM1076500	IC2	1538.1	0	II
GSM1076501	IC1	1122	1	I
GSM1076502	IC2	893.1	0	II
GSM1076503	IC1	1719.9	0	I
GSM1076504	IC2	2031	0	I
GSM1076505	IC1	2028	0	I
GSM1076506	IC2	2058.9	0	I
GSM1076507	IC2	1994.1	0	I
GSM1076508	IC1	626.1	0	I
GSM1076509	IC1	1898.1	0	I
GSM1076510	IC2	123	0	I
GSM1076511	IC2	1787.1	0	I
GSM1076512	IC1	654.9	1	I
GSM1076513	IC1	1791	0	I
GSM1076514	IC1	1734.9	0	I
GSM1076515	IC2	108.9	0	I
GSM1076516	IC1	399.9	0	I
GSM1076517	IC2	1542	0	I
GSM1076518	IC2	1599.9	0	I
GSM1076519	IC2	864	0	I
GSM1076520	IC2	1551.9	0	I
GSM1076521	IC2	1464	0	I
GSM1076522	IC1	77.1	1	I
GSM1076523	IC2	1104.9	0	I
GSM1076524	IC1	1325.1	0	I
GSM1076525	IC1	1236.9	0	II
GSM1076526	IC1	979.8	0	I
GSM1076527	IC2	1307.1	0	I
GSM1076528	IC2	1179	0	I
GSM1076529	IC2	1275.9	0	I
GSM1076530	IC1	387	1	I
GSM1076531	IC1	1142.1	0	I
GSM1076532	IC2	1094.1	0	I
GSM1076533	IC1	1080	0	I
GSM1076534	IC2	1106.1	0	I
GSM1076535	IC1	1044.9	0	I
GSM1076536	IC2	1071.9	0	I
GSM1076537	IC2	780.9	0	II
GSM1076538	IC2	459	0	I
GSM1076539	IC2	980.1	0	I
GSM1076540	IC1	846.9	0	II
GSM1076541	IC1	765	0	I
GSM1076542	IC2	2136	0	I
GSM1076543	IC1	1551.9	1	II
GSM1076544	IC2	2568	0	I
GSM1076545	IC1	176.1	0	I
GSM1076546	IC2	915.9	0	I
GSM1076547	IC2	2667.9	0	I
GSM1076548	IC1	2480.1	0	I
GSM1076549	IC1	2091	0	I
GSM1076550	IC2	2187	0	I
GSM1076551	IC1	1022.1	0	I
GSM1076552	IC1	1560	1	I
GSM1076553	IC1	486	0	I
GSM1076554	IC1	1238.1	0	I
GSM1076555	IC1	2330.1	0	I
GSM1076556	IC1	1898.1	0	I
GSM1076557	IC1	1071	0	I
GSM1076558	IC1	372	0	I
GSM1076559	IC1	2076.9	0	II
GSM1076560	IC2	2045.1	0	I
GSM1076561	IC1	1812.9	0	I
GSM1076562	IC2	1155	0	I
GSM1076563	IC1	1329.9	0	I
GSM1076564	IC1	1122.9	0	I
GSM1076565	IC1	1107	0	I
GSM1076566	IC1	401.1	1	I
GSM1076567	IC1	1098	0	I
GSM1076568	IC1	33	0	I
GSM1076569	IC2	630.9	0	II
GSM1076570	IC1	1527	0	I
GSM1076571	IC2	1500	0	I
GSM1076572	IC1	228.9	1	II
GSM1076573	IC2	1392.9	0	I
GSM1076574	IC1	1296	0	I
GSM1076575	IC1	1574.1	0	I
GSM1076576	IC1	1958.1	0	I
GSM1076577	IC2	1908.9	0	I
GSM1076578	IC1	798	0	I
GSM1076579	IC2	1724.1	0	I
GSM1076580	IC2	1620	0	I
GSM1076581	IC1	1457.1	0	I
GSM1076582	IC1	1641	0	I
GSM1076583	IC1	1251.9	0	I
GSM1076584	IC2	707.1	0	I
GSM1076585	IC1	42	0	I
GSM1076586	IC1	923.1	0	I
GSM1076587	IC1	2625.9	0	I
GSM1076588	IC1	2847	0	I
GSM1076589	IC2	1701.9	0	II
GSM1076590	IC1	2787	0	II
GSM1076591	IC1	2996.1	0	I
GSM1076592	IC1	2784.9	0	I
GSM1076593	IC1	1814.1	0	I
GSM1076594	IC1	993	1	I
GSM1076595	IC2	2285.1	0	I
GSM1076596	IC1	2411.1	0	I
GSM1076597	IC1	2532	0	I
GSM1076598	IC1	2507.1	0	II
GSM1076599	IC1	2589.9	0	I
GSM1076600	IC1	1476	0	I
GSM1076601	IC1	2427	0	II
GSM1076602	IC1	1386.9	1	I
GSM1076603	IC1	2054.1	0	I
GSM1076604	IC1	263.1	1	I
GSM1076605	IC1	219	1	I
GSM1076606	IC1	1376.1	1	I
GSM1076607	IC1	1086	1	I
GSM1076608	IC1	1803	0	I
GSM1076609	IC1	2252.1	0	I
GSM1076610	IC1	2151.9	0	I
GSM1076611	IC1	1853.1	1	I
GSM1076612	IC1	311.1	1	I
GSM1076613	IC2	2190	0	I
GSM1076614	IC1	1941	0	I
GSM1076615	IC1	189.9	0	I
GSM1076616	IC2	771.9	0	I
GSM1076617	IC1	195	1	I
GSM1076618	IC1	2004.9	0	I
GSM1076619	IC2	1716	0	I
GSM1076620	IC2	1884	0	I
GSM1076621	IC1	1883.1	0	II
GSM1076622	IC1	345	1	I
GSM1076623	IC1	1842.9	0	II
GSM1076624	IC2	1212	0	I
GSM1076625	IC1	1662	0	I
GSM1076626	IC2	1652.1	0	I
GSM1076627	IC1	1488	0	I
GSM1076628	IC1	1277.1	0	I
GSM1076629	IC1	1584.9	0	I
GSM1076630	IC2	488.1	0	I
GSM1076631	IC1	1518.9	0	I
GSM1076632	IC1	777.9	1	I
GSM1076633	IC1	885	0	I
GSM1076634	IC1	348.9	1	II
GSM1076635	IC1	30	0	I
GSM1076636	IC1	174	1	I
GSM1076637	IC1	531	0	II
GSM1076638	IC1	912	0	I
GSM1076639	IC1	813.9	0	I
GSM1076640	IC1	888	0	I
