# Supplementary material for: Definition of immune molecular subtypes with distinct immune microenvironment, recurrence, and PANoptosis features to aid clinical therapeutic decision-making
Source: Front Genet. 2022 Oct 13;13:1007108. doi: 10.3389/fgene.2022.1007108 (PMC9606342; doi:10.3389/fgene.2022.1007108)
Supplement: Supplementary file 10 [file Table7.XLSX]

## Sheet: Sheet1
Gene	HR	lower.95	upper.95	P.Value
TMEM125	1.85587	1.23451	2.78997	0.00295109
TFF1	1.34271	1.0424	1.72953	0.02252
MUC13	1.32297	1.03427	1.69226	0.025863
DECR2	1.43424	1.07163	1.91954	0.015301
LONRF3	2.09173	1.21192	3.61025	0.00804476
TMEM98	1.67268	1.08804	2.57146	0.0190511
VSNL1	0.667203	0.480446	0.926556	0.0157244
NPL	0.492067	0.297054	0.815106	0.00588944
TP63	0.740562	0.575952	0.952219	0.0191967
DSP	0.701754	0.547864	0.89887	0.00504607
SOX15	0.688349	0.482997	0.981009	0.0388249
ANXA8L1	0.807214	0.664063	0.981223	0.0315332
AIM2	0.553924	0.308684	0.994001	0.0476886
SGK1	0.653771	0.456124	0.937063	0.0206742
TYMP	0.747511	0.56435	0.990118	0.0424365
FRMD8	0.573101	0.392082	0.837694	0.00404785
ACAP2	0.726031	0.570925	0.923277	0.00902906
KCNK6	0.624287	0.445532	0.874761	0.00619317
EXOC6B	0.720083	0.568065	0.912782	0.00664269
NCCRP1	0.779115	0.608977	0.996786	0.0470806
HSPA2	0.686831	0.481221	0.98029	0.0384866
DAPL1	0.775981	0.63881	0.942607	0.0106033
OAS3	0.57462	0.366675	0.900495	0.0156386
SOX2	0.647344	0.420363	0.996888	0.0483688
SLAMF8	0.764018	0.606894	0.96182	0.0219434
ANKRD35	0.603964	0.445156	0.819425	0.00119796
